# Supplementary material for: Cooperation by necessity: condition- and density-dependent reproductive tactics of female house mice
Source: Commun Biol. 2022 Apr 12;5:348. doi: 10.1038/s42003-022-03267-2 (PMC9005510; doi:10.1038/s42003-022-03267-2)
Supplement: Supplementary file 4 — Supplementary Data 1 [file 42003_2022_3267_MOESM4_ESM.csv]

ID	ch
M755	0P.000000000000000000000000000000000000000000000000000000000000000000000000000000000000000000000
M756	PP.0.000.000000000000000000000000000000000000000000000000000000000000000000000000000000000000000
M760	PP0000000000000000000000000000000000000000000000000000000000000000000000000000000000000000000000
M761	PP.000000000000000000000000000000000000000000000000000000000000000000000000000000000000000000000
M762	P00000000000000000000000000000000000000000000000000000000000000000000000000000000000000000000000
M763	PP.P.P000000000000000000000000000000000000000000000000000000000000000000000000000000000000000000
M764	PP.000000000000000000000000000000000000000000000000000000000000000000000000000000000000000000000
M766	P00000000000000000000000000000000000000000000000000000000000000000000000000000000000000000000000
M767	PP.P.P000000000000000000000000000000000000000000000000000000000000000000000000000000000000000000
M2	N0.C.S0C.000000000000000000000000000000000000000000000000000000000000000000000000000000000000000
M3	N0.CS0000000000000000000000000000000000000000000000000000000000000000000000000000000000000000000
M769	00.P00000000000000000000000000000000000000000000000000000000000000000000000000000000000000000000
M4	N0.NSN000000000000000000000000000000000000000000000000000000000000000000000000000000000000000000
M770	PP.P.P000000000000000000000000000000000000000000000000000000000000000000000000000000000000000000
M771	P0.000000000000000000000000000000000000000000000000000000000000000000000000000000000000000000000
M5	00.S.S00.NN0000000000000000000000000000000000000000000000000000000000000000000000000000000000000
M772	P00000000000000000000000000000000000000000000000000000000000000000000000000000000000000000000000
M6	00.CSS000000000000000000000000000000000000000000000000000000000000000000000000000000000000000000
M773	P00000000000000000000000000000000000000000000000000000000000000000000000000000000000000000000000
M774	PP.000000000000000000000000000000000000000000000000000000000000000000000000000000000000000000000
M8	JPCNSCSS.NNNN00000000000000000000000000000000000000000000000000000000000000000000000000000000000
M9	PPCNCS0C.CNCNNNN00000000000000000000000000000000000000000000000000000000000000000000000000000000
M775	0P.P.0000000000000000000000000000000000000000000000000000000000000000000000000000000000000000000
M10	NNSC0NCS.NN0000000000000000000000000000000000000000000000000000000000000000000000000000000000000
M11	PS.N00000000000000000000000000000000000000000000000000000000000000000000000000000000000000000000
M12	000J.P0C.NNNNNN000000000000000000000000000000000000000000000000000000000000000000000000000000000
M13	0SS0C000.NN0NNNN0NC00000000000000000000000000000000000000000000000000000000000000000000000000000
M14	00.PCSSS.NNNNNN000000000000000000000000000000000000000000000000000000000000000000000000000000000
M776	0P.P.0000000000000000000000000000000000000000000000000000000000000000000000000000000000000000000
M16	0PCN.S00.NCNN00000000000000000000000000000000000000000000000000000000000000000000000000000000000
M19	0P.SCNC0CNNSSSCNCNNNN000000000000000000000000000000000000000000000000000000000000000000000000000
M25	0000000J.PPPPCNSCNCSN000000000000000000000000000000000000000000000000000000000000000000000000000
M778	00000J00.000000000000000000000000000000000000000000000000000000000000000000000000000000000000000
M26	0000000J.PP0PPS000000000000000000000000000000000000000000000000000000000000000000000000000000000
M780	000000JP.000000000000000000000000000000000000000000000000000000000000000000000000000000000000000
M781	000000JP0000000000000000000000000000000000000000000000000000000000000000000000000000000000000000
M31	000J.PSS.NNNNN0NNN000000000000000000000000000000000000000000000000000000000000000000000000000000
M782	00000J0P0000000000000000000000000000000000000000000000000000000000000000000000000000000000000000
M32	0P.C.S0CSNNNNCSNSSCNNNN0000000000000000000000000000000000000000000000000000000000000000000000000
M786	0000J0P00000000000000000000000000000000000000000000000000000000000000000000000000000000000000000
M787	0000000J.P00000000000000000000000000000000000000000000000000000000000000000000000000000000000000
M788	00000J0P0000000000000000000000000000000000000000000000000000000000000000000000000000000000000000
M789	000000JP0000000000000000000000000000000000000000000000000000000000000000000000000000000000000000
M35	0000J0PS.SN0N00000000000000000000000000000000000000000000000000000000000000000000000000000000000
M793	0000J0P00000000000000000000000000000000000000000000000000000000000000000000000000000000000000000
M36	00J0.P0S.000000000000000000000000000000000000000000000000000000000000000000000000000000000000000
M795	0P.P.0000000000000000000000000000000000000000000000000000000000000000000000000000000000000000000
M37	P0.PS0000000000000000000000000000000000000000000000000000000000000000000000000000000000000000000
M38	0P.CSN0S.NN0000000000000000000000000000000000000000000000000000000000000000000000000000000000000
M39	PP.CCCSNCN00000000000000000000000000000000000000000000000000000000000000000000000000000000000000
M796	JP.0.0000000000000000000000000000000000000000000000000000000000000000000000000000000000000000000
M797	00000JP00000000000000000000000000000000000000000000000000000000000000000000000000000000000000000
M798	00000JP00000000000000000000000000000000000000000000000000000000000000000000000000000000000000000
M40	0J.P.S0CSNSSNNSN00000000000000000000000000000000000000000000000000000000000000000000000000000000
M799	0000J0P0.000000000000000000000000000000000000000000000000000000000000000000000000000000000000000
M800	000000JP.000000000000000000000000000000000000000000000000000000000000000000000000000000000000000
M801	000J.P00.000000000000000000000000000000000000000000000000000000000000000000000000000000000000000
M41	00J0SS000000000000000000000000000000000000000000000000000000000000000000000000000000000000000000
M802	000J.P000000000000000000000000000000000000000000000000000000000000000000000000000000000000000000
M42	00.SCN00.000000000000000000000000000000000000000000000000000000000000000000000000000000000000000
M43	00.SCN0C.000000000000000000000000000000000000000000000000000000000000000000000000000000000000000
M803	0000J0P00000000000000000000000000000000000000000000000000000000000000000000000000000000000000000
M45	00.NSSSC.CN0NNS000000000000000000000000000000000000000000000000000000000000000000000000000000000
M46	0J.0.P0P.PPPPSNN00000000000000000000000000000000000000000000000000000000000000000000000000000000
M804	000J.P000000000000000000000000000000000000000000000000000000000000000000000000000000000000000000
M47	00000000JPP0000000000000000000000000000000000000000000000000000000000000000000000000000000000000
M48	00CN.0000000000000000000000000000000000000000000000000000000000000000000000000000000000000000000
M805	0000000J.PP0000000000000000000000000000000000000000000000000000000000000000000000000000000000000
M806	000J.P000000000000000000000000000000000000000000000000000000000000000000000000000000000000000000
M807	0000J0P0.000000000000000000000000000000000000000000000000000000000000000000000000000000000000000
M49	000JSN000000000000000000000000000000000000000000000000000000000000000000000000000000000000000000
M808	000J.P000000000000000000000000000000000000000000000000000000000000000000000000000000000000000000
M809	0000J0P00000000000000000000000000000000000000000000000000000000000000000000000000000000000000000
M810	000J.P000000000000000000000000000000000000000000000000000000000000000000000000000000000000000000
M50	00.P.0CNC000000000000000000000000000000000000000000000000000000000000000000000000000000000000000
M51	00CC0N0S.NNSNNNNNSNN0000000000000000000000000000000000000000000000000000000000000000000000000000
M52	00.S.0000000000000000000000000000000000000000000000000000000000000000000000000000000000000000000
M53	00JPSS0S.NNSNN0000000000000000000000000000000000000000000000000000000000000000000000000000000000
M811	0000J0P00000000000000000000000000000000000000000000000000000000000000000000000000000000000000000
M812	00000JP00000000000000000000000000000000000000000000000000000000000000000000000000000000000000000
M813	0J.0.P000000000000000000000000000000000000000000000000000000000000000000000000000000000000000000
M54	0000000J.PPPPPP00CSSCNNNNNN000000000000000000000000000000000000000000000000000000000000000000000
M814	00JP.0000000000000000000000000000000000000000000000000000000000000000000000000000000000000000000
M815	000J.P000000000000000000000000000000000000000000000000000000000000000000000000000000000000000000
M55	00JSS0SS.NN0000000000000000000000000000000000000000000000000000000000000000000000000000000000000
M816	0000J0P00000000000000000000000000000000000000000000000000000000000000000000000000000000000000000
M56	00.CCSSS.SNSNNNNCNN00000000000000000000000000000000000000000000000000000000000000000000000000000
M817	000J.P000000000000000000000000000000000000000000000000000000000000000000000000000000000000000000
M818	00000J0P.000000000000000000000000000000000000000000000000000000000000000000000000000000000000000
M57	00.CCN0S.NNNCNNNNN000000000000000000000000000000000000000000000000000000000000000000000000000000
M819	00.PPP000000000000000000000000000000000000000000000000000000000000000000000000000000000000000000
M820	00.P.0000000000000000000000000000000000000000000000000000000000000000000000000000000000000000000
M821	0J.P.P00.000000000000000000000000000000000000000000000000000000000000000000000000000000000000000
M822	0000000000000000000000000000000000000000000000000000JP000000000000000000000000000000000000000000
M823	0000000000000000000000000000000000000000000000000000JP0000000.0.00000000000000000000000000000000
M58	00000000000000000000000000000000000000000000000000J0.CNC0000000000000000000000000000000000000000
M824	0000000000000000000000000000000000000000000000000000JP000000000000000000000000000000000000000000
M59	00000000000000000000000000000000000000000000000000000J0PPPPPP.CCNN000000000000000000000000000000
M825	000000J0.PP0P00000000000000000000000000000000000000000000000000000000000000000000000000000000000
M826	000000000J00PP0000000000000000000000000000000000000000000000000000000000000000000000000000000000
M827	0000000000000J0P00N00000000000000000000000000000000000000000000000000000000000000000000000000000
M60	00000000000000JPCCNNCNN0000000000000000000000000000000000000000000000000000000000000000000000000
M61	0000000000J000SSNSNN0000000000000000000000000000000000000000000000000000000000000000000000000000
M828	000000000000000000J0PP00000000000000000000000000000000000000000000000000000000000000000000000000
M62	000000000J00PPP0CCCNNNNNNNN000000000000000000000000000000000000000000000000000000000000000000000
M829	000000000000000J0P000000000000000000000000000000000000000000000000000000000000000000000000000000
M63	000000000J0000PCCCSNN000000000000000000000000000000000000000000000000000000000000000000000000000
M830	00000000000J000P0NNN0000000000000000000000000000000000000000000000000000000000000000000000000000
M831	0000000000000J0P00000000000000000000000000000000000000000000000000000000000000000000000000000000
M832	000000000J00P00000000000000000000000000000000000000000000000000000000000000000000000000000000000
M66	00000000J00000PP0SCN0000000000000000000000000000000000000000000000000000000000000000000000000000
M833	000000000000000J0PP00000000000000000000000000000000000000000000000000000000000000000000000000000
M834	0000000000000JPPP0000000000000000000000000000000000000000000000000000000000000000000000000000000
M835	00000000000000J00P000000000000000000000000000000000000000000000000000000000000000000000000000000
M836	000000000000J0PP00000000000000000000000000000000000000000000000000000000000000000000000000000000
M837	000000000000J0PP00000000000000000000000000000000000000000000000000000000000000000000000000000000
M838	0000000J.0PPPP0000000000000000000000000000000000000000000000000000000000000000000000000000000000
M68	0000000J.000PPCNCCSN0000000000000000000000000000000000000000000000000000000000000000000000000000
M69	00.0.S0S.00000NN00000000000000000000000000000000000000000000000000000000000000000000000000000000
M70	0000000J.00000PSSSSNNN00000000000000000000000000000000000000000000000000000000000000000000000000
M71	000000J0.0PPPCSNNCCNCNNNNNN000000000000000000000000000000000000000000000000000000000000000000000
M72	0000000J.00000CNNSN00000000000000000000000000000000000000000000000000000000000000000000000000000
M74	0000000000J000CNC0000000000000000000000000000000000000000000000000000000000000000000000000000000
M75	000000000J000000CNSSNNNNNN0000000000000000000000000000000000000000000000000000000000000000000000
M76	000000000J0000CNCC0NN000000000000000000000000000000000000000000000000000000000000000000000000000
M77	00000000000000JPPCNN0000000000000000000000000000000000000000000000000000000000000000000000000000
M78	0000000J.00000SN00000000000000000000000000000000000000000000000000000000000000000000000000000000
M79	0000000000000JPC0CNNSNN0000000000000000000000000000000000000000000000000000000000000000000000000
M839	00000000000J00P000000000000000000000000000000000000000000000000000000000000000000000000000000000
M840	000000000000000J0P000000000000000000000000000000000000000000000000000000000000000000000000000000
M841	00000000000J00PP00000000000000000000000000000000000000000000000000000000000000000000000000000000
M842	000000000000000J0P000000000000000000000000000000000000000000000000000000000000000000000000000000
M843	000000000000000J0P000000000000000000000000000000000000000000000000000000000000000000000000000000
M80	000J.000.00000PPCNNNNNNNNNNNN0000000000000000000000000000000000000000000000000000000000000000000
M844	000000000J00P00000000000000000000000000000000000000000000000000000000000000000000000000000000000
M845	0000000000000J0P00000000000000000000000000000000000000000000000000000000000000000000000000000000
M846	00000000000000J00P000000000000000000000000000000000000000000000000000000000000000000000000000000
M81	00000000000000J00PSNNNNNSNNNN0000000000000000000000000000000000000000000000000000000000000000000
M847	00000000000000JPP0000000000000000000000000000000000000000000000000000000000000000000000000000000
M82	00000000J00000PSNNCCSNN0NNNNN0000000000000000000000000000000000000000000000000000000000000000000
M848	000000000J00PPPP00000000000000000000000000000000000000000000000000000000000000000000000000000000
M84	0000000000J0000SCNNNNNNNNCNSCNNCNN00000000000000000000000000000000000000000000000000000000000000
M849	000000000000000J0PP00000000000000000000000000000000000000000000000000000000000000000000000000000
M850	0000000J.P00000000000000000000000000000000000000000000000000000000000000000000000000000000000000
M85	000000000J0000CCCNCNNNNNNNNN00000000000000000000000000000000000000000000000000000000000000000000
M86	000000000J00PPPP0N0SNNNNNNNSSNNN0000000000000000000000000000000000000000000000000000000000000000
M87	000000000J0000CCCNCSNNNNNNNNNCCNN000000000000000000000000000000000000000000000000000000000000000
M88	000000000000000J0PPPPPPPPPPCCNNCNNN0000000000000000000000000000000000000000000000000000000000000
M89	0J.0.SS0.000S0NNNNCN0000000000000000000000000000000000000000000000000000000000000000000000000000
M91	00000000J00SNNN0CCSNNNNN000000000000000000000000000000000000000000000000000000000000000000000000
M92	0000000000000J0PCNNCNN00000000000000000000000000000000000000000000000000000000000000000000000000
M851	000000000000J0P000000000000000000000000000000000000000000000000000000000000000000000000000000000
M852	00000000000000000000000000000000000000000000000000000000000000000J0PP000000000000000000000000000
M853	000000000000000J00000PPPPPPP0N000000000000000000000000000000000000000000000000000000000000000000
M94	0000000000000000000000000000J0PPPPPPPPPPPCN0NCN0000000000000000000000000000000000000000000000000
M95	000000000000000000J0PPPPPPPSNNNCNNNNNNNC00000000000000000000000000000000000000000000000000000000
M96	0000000000000J00CSNNN000000000000000000000000000000000000000000000000000000000000000000000000000
M97	000000000000000000000000J000SNN0N000000000000000000000000000000000000000000000000000000000000000
M99	0000000J.0000SC000CNN000000000000000000000000000000000000000000000000000000000000000000000000000
M854	0000000000000000000000000000J0P00000000000000000000000000000000000000000000000000000000000000000
M855	0000000000000000000000000000J0P00000000000000000000000000000000000000000000000000000000000000000
M100	00000000000000J00SNN0000000000000000000000000000000000000000000000000000000000000000000000000000
M856	000000000000000000J0P000000000000000000000000000000000000000000000000000000000000000000000000000
M857	0000000000000000J0PP0000000000000000000000000000000000000000000000000000000000000000000000000000
M102	000000000000000000000000000000CNN0NNNNNNNNN0NNNNNNN000000000000000000000000000000000000000000000
M105	0000000000000000000J0PPPPPC0N0CSNN00000000000000000000000000000000000000000000000000000000000000
M858	000000000000000J0P000000000000000000000000000000000000000000000000000000000000000000000000000000
M106	00000000000000000000J00PPPPS0CNNCNNNNNN000000000000000000000000000000000000000000000000000000000
M859	0000000000000000000000JPPPP000000000000000000000000000000000000000000000000000000000000000000000
M107	00000000000000J00PPSS0000000S0000000000000000000000000000000000000000000000000000000000000000000
M860	00000000000000000000JPPPPPPPPPPPPPP0000000000000000000000000000000000000000000000000000000000000
M861	00000000000000000000J000000000NNNN00000000000000000000000000000000000000000000000000000000000000
M110	000000000000000000000000J000PCNNSNNNNNNCNNCNNNNNNNN000000000000000000000000000000000000000000000
M112	0000000000000000000J000000PSCCNCSCNNNN0000000000000000000000000000000000000000000000000000000000
M113	0000000000000000000J00000000C00NNCN0000000000000000000000000000000000000000000000000000000000000
M862	0000000000000000000J000PPPP000000000000000000000000000000000000000000000000000000000000000000000
M114	0000000000000000000000JPPPPPCSNSNNNNNN0000000000000000000000000000000000000000000000000000000000
M115	0000000000000J0000CSNNNNNNN0SNNNS000000000000000000000000000000000000000000000000000000000000000
M117	00000000000000000000JPPPPPPPCSNC0NNNNNNNSCNN0000000000000000000000000000000000000000000000000000
M118	0000000000000000000J000000PPSCNNNN00000000000000000000000000000000000000000000000000000000000000
M863	00000000000000000000000000000JP00000000000000000000000000000000000000000000000000000000000000000
M864	000000000000000000J0PP00000000000000000000000000000000000000000000000000000000000000000000000000
M120	0000000000000J00CN0NNNNNNNNS00000000000000000000000000000000000000000000000000000000000000000000
M121	0000000000000000000000000000J00CNNNSNNNCNNN00000000000000000000000000000000000000000000000000000
M122	0000000000000000000000J000PPSC0SNNN0000000000000000000000000000000000000000000000000000000000000
M123	00000000000000000000000000000J0SNNNNNNNCNNNNNN00000000000000000000000000000000000000000000000000
M125	000000000000000000000000000J000PPCNNNNNN00000000000000000000000000000000000000000000000000000000
M865	000000000000000000J0PPPPPPP000000000000000000000000000000000000000000000000000000000000000000000
M126	00000000000000000JPCNNN0000000000000000000000000000000000000000000000000000000000000000000000000
M866	00000000000000000JP00000000000000000000000000000000000000000000000000000000000000000000000000000
M127	0000000000000000000000000000J00CN000000000000000000000000000000000000000000000000000000000000000
M128	0000000000000000000000000000J0PCN000000000000000000000000000000000000000000000000000000000000000
M867	000000000000000000000000000000000J00PPPPPCN00000000000000000000000000000000000000000000000000000
M868	0000000000000000000000000000J0PP0000000000000000000000000000000000000000000000000000000000000000
M869	00000000000000000000000000000000J000PPPP00000000000000000000000000000000000000000000000000000000
M133	00000000000000000000J00000PPSSNNSNNNNNNCCNCN0000000000000000000000000000000000000000000000000000
M870	00000000000000000000000000000JP00000000000000000000000000000000000000000000000000000000000000000
M871	00000000000000000000000000000JP00000000000000000000000000000000000000000000000000000000000000000
M135	000000000000000000J000000000PPPSNNN0000000000000000000000000000000000000000000000000000000000000
M872	00000000000000000J00P000000000000000000000000000000000000000000000000000000000000000000000000000
M873	0000000000000000000000000000J0P00000000000000000000000000000000000000000000000000000000000000000
M136	000000000000000000000000000J00PPPPPPPPPPPSC0C000000000000000000000000000000000000000000000000000
M137	000000000000000000J00000000CNNNCNNNNNNNNNNN0N000000000000000000000000000000000000000000000000000
M874	00000000000000000JP00000000000000000000000000000000000000000000000000000000000000000000000000000
M875	00000000000000000JP00000000000000000000000000000000000000000000000000000000000000000000000000000
M876	00000000000000000JPPPP00000000000000000000000000000000000000000000000000000000000000000000000000
M877	000000000000000000J0P000000000000000000000000000000000000000000000000000000000000000000000000000
M139	000000000000000000000000J000SNCNNNNN000000000000000000000000000000000000000000000000000000000000
M878	00000000000000000000000000000J0P0000000000000000000000000000000000000000000000000000000000000000
M140	0000000000000000000J000PPPPCCSNSNNNNNN0000000000000000000000000000000000000000000000000000000000
M879	00000000000000000JP00000000000000000000000000000000000000000000000000000000000000000000000000000
M141	000000000000000000J0PPPPPPPPSNNSN000000000000000000000000000000000000000000000000000000000000000
M880	0000000000000000000000000J00P0000000000000000000000000000000000000000000000000000000000000000000
M881	0000000000000000000000000000J00PP000000000000000000000000000000000000000000000000000000000000000
M882	000000000000000000J0PPPPPP0000000000000000000000000000000000000000000000000000000000000000000000
M143	0000000000000000000J0000000C00SCNN00000000000000000000000000000000000000000000000000000000000000
M144	00000000000000000000000J0000CCNSNCNNNNNNCN.00000000000000000000000000000000000000000000000000000
M145	0000000000000000000J0000000SSCNCSNNNNNN000000000000000000000000000000000000000000000000000000000
M146	0000000000000000000J0PPPPPPP0CSSSSNNNNNN00000000000000000000000000000000000000000000000000000000
M147	000000000000000000000000000J000CNNNNN00000000000000000000000000000000000000000000000000000000000
M883	00000000000000000000000J000000P00000000000000000000000000000000000000000000000000000000000000000
M884	00000000000000000000000000J0PPPSN000000000000000000000000000000000000000000000000000000000000000
M885	000000000000000000000000J0PPP0000000000000000000000000000000000000000000000000000000000000000000
M149	00000000000000000000J0000000CNNCSNNNNNNNNN000000000000000000000000000000000000000000000000000000
M150	0000000000000000000J0PPPPPPPCNNNSNNNNNN000000000000000000000000000000000000000000000000000000000
M886	00000000000000000000000000000J0P0000000000000000000000000000000000000000000000000000000000000000
M887	000000000000000000J0P000000000000000000000000000000000000000000000000000000000000000000000000000
M888	00000000000000000000000000J0PPP00000000000000000000000000000000000000000000000000000000000000000
M151	0000000000000000000000000000J0PC0000000000000000000000000000000000000000000000000000000000000000
M153	0000000000000000000000J000PSSN0C0000000000000000000000000000000000000000000000000000000000000000
M154	000000000000000000000000000JS0S0NN00000000000000000000000000000000000000000000000000000000000000
M155	0000000000000000000000000J00PCN00000000000000000000000000000000000000000000000000000000000000000
M156	0000000000000000000000000J00C0NCNNNNNNNCNNN00000000000000000000000000000000000000000000000000000
M158	0000000000000000000000000000J00PPPPPPPPC0CNN0000000000000000000000000000000000000000000000000000
M889	0000000000000000000000000000J0PPPPPPPPPPPPPP0000000000000000000000000000000000000000000000000000
M890	0000000000000000000000000J00PPP00000000000000000000000000000000000000000000000000000000000000000
M161	0000000000000000000000000000J0PSNN00000000000000000000000000000000000000000000000000000000000000
M891	00000000000000000000000000000J0PPP00000000000000000000000000000000000000000000000000000000000000
M162	000000000000000000J00PPPPPPSNNNCSNN0000000000000000000000000000000000000000000000000000000000000
M163	0000000000000000000J0000000CSNNNNNNNNN0000.00000000000000000000000000000000000000000000000000000
M892	0000000000000000000000J000PPP0000000000000000000000000000000000000000000000000000000000000000000
M164	0000000000000000000000000000J0PSSNNNNNNCNNNNNNNN000000000000000000000000000000000000000000000000
M165	000000000000000000000000000J0CNNNN00000000000000000000000000000000000000000000000000000000000000
M893	0000000000000000000000000000J00PPPPPPPP000000000000000000000000000000000000000000000000000000000
M166	000000000000000000000000000000000000000000J0PPPPPPSNCNN000000.0.00000000000000000000000000000000
M167	00000000000000000000000000000000000000000000000000000J0PPPPPP.PS0N000000000000000000000000000000
M894	0000000000000000000000000000000000000000000000000000J00PPPPPP.P.0P000000000000000000000000000000
M895	0000000000000000000000000000000000000000000000000000JP000000000000000000000000000000000000000000
M168	0000000000000000000000000000000000000000000000000000J00PPPPPP.P.0PPCNC00000000000000000000000000
M169	00000000000000000000000000000000000000000000000000000J0PPPPPP.PC00000000000000000000000000000000
M171	000000000000000000000000000000000000000000000J000PPPSNSNNNNNN.0.00000000000000000000000000000000
M172	00000000000000000000000000000000000000000000J000000PCSNNN000000000000000000000000000000000000000
M896	00000000000000000000000000000000000000000000000000JPP0000000000000000000000000000000000000000000
M897	0000000000000000000000000000000000000000000000000000JPP00000000000000000000000000000000000000000
M173	0000000000000000000000000000000000000000000000000000JPPPPPPPP.PS0CNN0000000000000000000000000000
M898	0000000000000000000000000000000000000000000000000000JP000000000000000000000000000000000000000000
M899	0000000000000000000000000000000000000000000000000000JP000000000000000000000000000000000000000000
M174	00000000000000000000000000000000000000000000000000000J0PPPPPP.P.SN000000000000000000000000000000
M900	0000000000000000000000000000000000000000000000000000JP000000000000000000000000000000000000000000
M901	0000000000000000000000000000000000000000000000000000JP000000000000000000000000000000000000000000
M175	00000000000000000000000000000000000000000000000000J0.CN00000000000000000000000000000000000000000
M176	00000000000000000000000000000000J000000CS000000000SNCCN0N0000.0000000000000000000000000000000000
M177	000000000000000000000000000000000000000000000J000PPPSNNCNNNNN.N.CNNN0000000000000000000000000000
M902	00000000000000000000000000000000000000000000000000J0.PP00000000000000000000000000000000000000000
M178	0000000000000000000000000000000000000000000J00000PPPPCNNS000000000000000000000000000000000000000
M903	0000000000000000000000000000000000000000000000000000JP000000000000000000000000000000000000000000
M179	00000000000000000000000000000000000000000000000000J0CN000000000000000000000000000000000000000000
M180	00000000000000000000000000000000000000000000000000J0.CSCNNNNN.NCNNN00000000000000000000000000000
M181	000000000000000000000000000000000000000000J0000PPPPPPSNNNNN0000000000000000000000000000000000000
M904	00000000000000000000000000000000000000000J.000000PPP00000000000000000000000000000000000000000000
M905	0000000000000000000000000000000000000000000000000000JPP00000000000000000000000000000000000000000
M906	0000000000000000000000000000000000000000000000000000JPP00000000000000000000000000000000000000000
M183	00000000000000000000000000000000000000000000000000000J0PPPPPP.P0CCN00000000000000000000000000000
M907	00000000000000000000000000000000000000000000000000000J0PP000000000000000000000000000000000000000
M908	0000000000000000000000000000000000000000000000000000JP000000000000000000000000000000000000000000
M909	00000000000000000000000000000000000000000000J0000PPP00000000000000000000000000000000000000000000
M910	00000000000000000000000000000000000000000000000000000J0PPPPPP.P.00000000000000000000000000000000
M911	0000000000000000000000000000000000000000000000000000JP000000000000000000000000000000000000000000
M912	0000000000000000000000000000000000000000000000JPPPPPPPP00000000000000000000000000000000000000000
M184	00000000000000000000000000000000000000000000J0000PPPCNNNNNNNN.0000000000000000000000000000000000
M185	0000000000000000000000000000000000000000000000000000JPPSNNNNN.CCCSCNNNNNNNN0.0000000000000000000
M913	0000000000000000000000000000000000000000000000000000JPP00000000000000000000000000000000000000000
M914	000000000000000000000000000000000000000000000J000PPPPPPP0000000000000000000000000000000000000000
M915	00000000000000000000000000000000000000000000000000JPPPPP0000000000000000000000000000000000000000
M916	0000000000000000000000000000000000000000000000000000J00P0000000000000000000000000000000000000000
M186	0000000000000000000000000000000000000000000000000000JPPPPPPPP.P.CNN00000000000000000000000000000
M187	000000000000000000000000000000000000000000000J00000PCSSNNNNNN00000000000000000000000000000000000
M917	000000000000000000000000000000000000000000000000JPPPPP0N0000000000000000000000000000000000000000
M188	0000000000000000000000000000000000000000000000000000J00PPPPPP.C.CNCNN000000000000000000000000000
M918	00000000000000000000000000000000000000000000000000000J0P0000000000000000000000000000000000000000
M189	00000000000000000000000000000000000000000J.000000PPPSNN00NNN0.0000000000000000000000000000000000
M919	0000000000000000000000000000000000000000000000000000JPP00000000000000000000000000000000000000000
M920	00000000000000000000000000000000000000000000000000000J0PP000000000000000000000000000000000000000
M190	000000000000000000000000000000000000000000000000000J.PPPPPPPP.C.NNNN0000000000000000000000000000
M921	0000000000000000000000000000000000000000000000000000JPP00000000000000000000000000000000000000000
M922	0000000000000000000000000000000000000000000000000000JP000000000000000000000000000000000000000000
M923	0000000000000000000000000000000000000000000000000000JP000000000000000000000000000000000000000000
M924	00000000000000000000000000000000000000000000000J0PPP.0NNNNN0000000000000000000000000000000000000
M191	00000000000000000000000000000000000000000000000000000J0PPPPPP.PCCN000000000000000000000000000000
M194	000000000000000000000000000000000000000000000000000000000000000000JPPSNNNNNNSS.00000000000000000
M925	000000000000000000000000000000000J00000PPPP00000000000000000000000000000000000000000000000000000
M195	0000000000000000000000000000000J0000PPPPPPSNNNNN000000000000000000000000000000000000000000000000
M926	00000000000000000000000000000000J000PPPP00000000000000000000000000000000000000000000000000000000
M196	000000000000000000000000000000000000000000J0PPPPPPCNCNNNNNNNN.0000000000000000000000000000000000
M927	000000000000000000000000000000000000000000J0P000000000000000000000000000000000000000000000000000
M928	0000000000000000000000000000000J0P00000000000000000000000000000000000000000000000000000000000000
M197	000000000000000000000000000000000J0000PPPSSNN000000000000000000000000000000000000000000000000000
M929	0000000000000000000000000000000J000000PPPPPPP000000000000000000000000000000000000000000000000000
M930	00000000000000000000000000000000000000000J.0PPPPPPPP00000000000000000000000000000000000000000000
M199	000000000000000000000000000000000000000J0PC0NNNNNNN0SNNNNNNNN.N.00000000000000000000000000000000
M931	00000000000000000000000000000J0P0000000000000000000000000000000000000000000000000000000000000000
M932	0000000000000000000000000000J00P0000000000000000000000000000000000000000000000000000000000000000
M200	0000000000000000000000000000000J0PPPPPPCNNNNNNNNNNN000000000000000000000000000000000000000000000
M201	000000000000000000000000000000J00000PPPPCN000000000000000000000000000000000000000000000000000000
M205	0000000000000000000000000000000J000PPPPCCCC0NNN0NNNNNN0NN000000000000000000000000000000000000000
M933	00000000000000000000000000000J0PP000000000000000000000000000000000000000000000000000000000000000
M206	00000000000000000000000000000000J00000PSCSSN0000000000000000000000000000000000000000000000000000
M207	00000000000000000000000000000000J000PPPPPCNNN000000000000000000000000000000000000000000000000000
M934	000000000000000000000000000000J00P00000000000000000000000000000000000000000000000000000000000000
M208	0000000000000000000000000000000J0000PPPSCCNNN000000000000000000000000000000000000000000000000000
M935	0000000000000000000000000000000J0P00000000000000000000000000000000000000000000000000000000000000
M936	000000000000000000000000000000000000000J00.P0000000000000000000000000000000000000000000000000000
M210	00000000000000000000000000000000000J00000PCNNSNNNN0000000000000000000000000000000000000000000000
M211	000000000000000000000000000000NCSNNNNNNNCCNNNNNNNN0000000000000000000000000000000000000000000000
M212	0000000000000000000000000000000J0000PPPPPCN0CNNN000000000000000000000000000000000000000000000000
M937	0000000000000000000000000000000J0000PPPPPPC0NNNNNNNN00000000000000000000000000000000000000000000
M213	0000000000000000000000000000000J0000000PPCN00000000000000000000000000000000000000000000000000000
M938	000000000000000000000000000000J00PPPPP0000000000000000000000000000000000000000000000000000000000
M939	000000000000000000000000000000000J00PPP000000000000000000000000000000000000000000000000000000000
M940	000000000000000000000000000000000000000J0P.00000000000000000000000000000000000000000000000000000
M215	00000000000000000000000000000J0PPPPPPPPPSN0N0000000000000000000000000000000000000000000000000000
M941	00000000000000000000000000000J000P00000000000000000000000000000000000000000000000000000000000000
M218	000000000000000000000000000000000000000000J0PPPPPPPPCS00SNNNN.N.NN000000000000000000000000000000
M942	0000000000000000000000000000000J000PPPPP00000000000000000000000000000000000000000000000000000000
M943	0000000000000000000000000000000J0PPPPPPPPPSNNNNN000000000000000000000000000000000000000000000000
M220	000000000000000000000000000000000000000000J0PPPPPPPPCCNNSNN0000000000000000000000000000000000000
M221	0000000000000000000000000000000J000000PPCCS00000000000000000000000000000000000000000000000000000
M944	0000000000000000000000000000000J0P00000000000000000000000000000000000000000000000000000000000000
M945	0000000000000000000000000000000J0P00000000000000000000000000000000000000000000000000000000000000
M946	00000000000000000000000000000J0P0000000000000000000000000000000000000000000000000000000000000000
M223	0000000000000000000000000000000J0000PPPCSNCNNCNN000000000000000000000000000000000000000000000000
M225	0000000000000000000000000000000J0PPPPPPCN0000000000000000000000000000000000000000000000000000000
M226	0000000000000000000000000000J000SNNNNNNNN0.NNNNN000000000000000000000000000000000000000000000000
M947	0000000000000000000000000000000000000000J0.0PPPPPPPP00000000000000000000000000000000000000000000
M948	0000000000000000000000000000J0000P00000000000000000000000000000000000000000000000000000000000000
M228	00000000000000000000000000000000000000000J.0PPPPPPPPCSNCNNNNN00000000000000000000000000000000000
M949	00000000000000000000000000000000J00P000000000000000000000000000000000000000000000000000000000000
M229	0000000000000000000000000000000000000000000J000PPPPPSSNNN000000000000000000000000000000000000000
M950	00000000000000000000000000000000000000000J.0PPPPPPPPPPP00000000000000000000000000000000000000000
M951	00000000000000000000000000000J0P0000000000.00P00000000000000000000000000000000000000000000000000
M952	00000000000000000000000000000000000000000000J0P0000000000000000000000000000000000000000000000000
M953	0000000000000000000000000000000J0P00000000000000000000000000000000000000000000000000000000000000
M230	0000000000000000000000000000000000000000J0.PPPPPPPCN00000000000000000000000000000000000000000000
M954	0000000000000000000000000000000J0P00000000000000000000000000000000000000000000000000000000000000
M231	0000000000000000000000000000000000000000000J000PPPPPCNNCNNNNN00000000000000000000000000000000000
M232	00000000000000000000J000000C00000NNNNNNN00000000000000000000000000000000000000000000000000000000
M234	000000000000000000000000000000000J00PPPPPCN0N000000000000000000000000000000000000000000000000000
M235	00000000000000000000000000000000000000000000J00PPPPPSSNNN000000000000000000000000000000000000000
M236	000000000000000000000000000J000CN000000000000000000000000000000000000000000000000000000000000000
M955	000000000000000000000000000000000000000000J0P000000000000000000000000000000000000000000000000000
M237	000000000000000000000000000000000000000000J000PPPPCNCCNCNNNNN.NSCN000000000000000000000000000000
M238	00000000000000000000000000J000CNSNNNNNNSNNNNNNNN000000000000000000000000000000000000000000000000
M239	000000000000000000000000000000000000000J0SCNNNNNNNSNCNC0NN00000000000000000000000000000000000000
M956	0000000000000000000000000000000J0PPP000000000000000000000000000000000000000000000000000000000000
M957	00000000000000000000000000000000000000000J.0PPPPPPPPPPPPP0000.0.00000000000000000000000000000000
M242	0000000000000000000000000000000J0000PPPCNNNNNCNNNN00.0000000000000000000000000000000000000000000
M245	0000000000000000000000000000000J000PPPPCSSNNNCNNNNNN00000000000000000000000000000000000000000000
M958	0000000000000000000000000000000J0PPPPPPPPP000000000000000000000000000000000000000000000000000000
M246	0000000000000000000000000000000000000000JPPPPPPPPPPPCC000000000000000000000000000000000000000000
M959	00000000000000000000000000000000000000000000J00PPPPPP000PP000.0000000000000000000000000000000000
M249	0000000000000000000000000000000J000PPPPCNCNN0000000000000000000000000000000000000000000000000000
M960	00000000000000000000000000000000J000PPPPP0.0NN0NNNN000000000000000000000000000000000000000000000
M961	0000000000000000000000000000000J0000PPPPP000N000000000000000000000000000000000000000000000000000
M962	0000000000000000000000000000000J0P00000000000000000000000000000000000000000000000000000000000000
M250	00000000000000000000000000000000J000PPPPPCCNN00NNN0000000000000000000000000000000000000000000000
M251	000000000000000000000000000000000000000000J000PPPPCNCCNNC000000000000000000000000000000000000000
M252	0000000000000000000000000000000000000000J0C0NNNNNNSN00000000000000000000000000000000000000000000
M253	0000000000000000000000000000000000000000J0.0PPPPPPPPSCCSN000000000000000000000000000000000000000
M963	00000000000000000000000000000000000000000J.PP000000000000000000000000000000000000000000000000000
M254	000000000000000000000000000000000J000000CCC0CNNNNNNN00000000000000000000000000000000000000000000
M964	000000000000000000000000000000JP0000000000000000000000000000000000000000000000000000000000000000
M255	0000000000000000000000000000000J000PPPPCNNCNNCN0000000000000000000000000000000000000000000000000
M965	000000000000000000000000000000000J00000P00000000000000000000000000000000000000000000000000000000
M257	0000000000000000000000000000000J000000PCCCSNNN00000000000000000000000000000000000000000000000000
M966	00000000000000000000000000000J0PPPPPPPP000000000000000000000000000000000000000000000000000000000
M258	000000000000000000000000000J000C0000000NCC000000000000000000000000000000000000000000000000000000
M259	0000000000000000000000000000000J0000PPPCCCNN0000000000000000000000000000000000000000000000000000
M260	00000000000000000000000000000000J00000PCN0000000000000000000000000000000000000000000000000000000
M261	00000000000000000000000000000000000000000J.000PPPPPPS0000000000000000000000000000000000000000000
M967	00000000000000000000000000000J000PPPPPPPPP.00000000000000000000000000000000000000000000000000000
M262	0000000000000000000000000000000J0000PPPPSCSNNNNN000000000000000000000000000000000000000000000000
M968	000000000000000000000000000000JP0000000000000000000000000000000000000000000000000000000000000000
M263	00000000000000000000000000000000000000000J.0PPPPPPPPCSNCNNNNN.C.SNNNN000000000000000000000000000
M264	0000000000000000000000000000000J0000PPPCN0NNNNNNNNN000000000000000000000000000000000000000000000
M265	000000000000000000000000J000C00CS00NNNNCN0NNNN00000000000000000000000000000000000000000000000000
M969	000000000000000000000000000000000000000J0PPPP000000000000000000000000000000000000000000000000000
M266	000000000000000000000000000000J00000000000.0S00NNNNN00000000000000000000000000000000000000000000
M267	0000000000000000000000000000000000000000000JPPPPPPPPCSNSCNNNN.CCCNNNNN00000000000000000000000000
M970	000000000000000000000000000000000000000J00.0PP00000000000000000000000000000000000000000000000000
M269	0000000000000000000000000000000J0PPPPPPPPSSN0000000000000000000000000000000000000000000000000000
M971	000000000000000000000000000000000J00PPPPPP00N000000000000000000000000000000000000000000000000000
M972	000000000000000000000000000000000000000000000000000000000000000000JP0000000000000000000000000000
M271	0000000000000000000000000000000000000000000000000000000000000000J00PPPPPCN0000000000000000000000
M272	00000000000000000000000000000000000000000000000000000000000000J.0CNCNCN0000000000000000000000000
M273	000000000000000000000000000000000000000000000000000000000000000J0000CNNNNNNS.0000000000000000000
M274	000000000000000000000000000000000000000000000000000000000000000000000J0PPPPCC0.NCN00000000000000
M275	0000000000000000000000000000000000000000000000000000000000000000J00CNNNNNNNCCN.N.NNN000000000000
M277	000000000000000000000000000000000000000000000000000000000000000J00CS0NNNNNNCCN.00000000000000000
M278	0000000000000000000000000000000000000000000000000000J00000000.0S0NNSNN00000000000000000000000000
M279	000000000000000000000000000000000000000000000000000000000000000000J000PPPPCNCN.0.000000000000000
M973	00000000000000000000000000000000000000000000000000000000000000J.0PPPPPPPPPP000000000000000000000
M280	0000000000000000000000000000000000000000000000000000000000000000000J00PPPPCN.NCN.NNN0N0N00000000
M281	00000000000000000000000000000000000000000000000000000000000000000J0PPSNNNNC0.N.0.000000000000000
M282	00000000000000000000000000000000000000000000000000000000000000000000JPPPPPPC.N.0.000000000000000
M284	000000000000000000000000000000000000000000000000000000000000000J0PPPPPPPPPPPCN.N.N00000000000000
M974	0000000000000000000000000000000000000000000000000000000000000000000J0PPP000000000000000000000000
M285	00000000000000000000000000000000000000000000000000000000000000000J0PPCNNNNNN.N.0.000000000000000
M975	000000000000000000000000000000000000000000000000000000000000000000JPP000000000000000000000000000
M286	00000000000000000000000000000000000000000000000000000000000000000J0PPPPPPPCN.0.00000000000000000
M287	000000000000000000000000000000000000000000000000000000000000000J000PPPPPPPPSCN.NCN00000000000000
M976	0000000000000000000000000000000000000000000000000000000000000000J00PP000000000000000000000000000
M288	000000000000000000000000000000000000000000000000000000000000000J000SNCNNNNNN.0000000000000000000
M977	000000000000000000000000000000000000000000000000000000000000000J000PP000000000000000000000000000
M289	0000000000000000000000000000000000000000000000000000000000000000J000SNNNNNNC.N.NCN00000000000000
M290	00000000000000000000000000000000000000000000000000000000000000J.CCNNNNN0000000000000000000000000
M291	00000000000000000000000000000000000000000000000000000000000000J.0CCCCNNNNNCC.0.0.N00000000000000
M978	00000000000000000000000000000000000000000000000000000000000000000J0P0000000000000000000000000000
M293	000000000000000000000000000000000000000000000000000000000000000J000000PPPSN0.0.00000000000000000
M979	000000000000000000000000000000000000000000000000000000000000000000JPP000000000000000000000000000
M294	00000000000000000000000000000000000000000000000000000000000000J.00NCNN00000000000000000000000000
M980	000000000000000000000000000000000000000000000000000000000000000000J00PPPPPPP.P.00000000000000000
M295	00000000000000000000000000000000000000000000000000000000000000J.CCNNNNNN000000000000000000000000
M296	000000000000000000000000000000000000000000000000000000000000000J0C000000000000000000000000000000
M297	000000000000000000000000000000000000000000000000000000000000000J000C0000000000000000000000000000
M298	0000000000000000000000000000000000000000000000000000000000000000J00PPPPPPPPC.N.0.000000000000000
M299	000000000000000000000000000000000000000000000000000000000000000J000PPPPPPPCN0NCN.NN0000000000000
M300	00000000000000000000000000000000000000000000000000000000000000000J0PPPPPPPPCSN.N.N00000000000000
M981	000000000000000000000000000000000000000000000000000000000000000000JPP000000000000000000000000000
M301	0000000000000000000000000000000000000000000000000000000000000000J00000PPCNSC.0.00000000000000000
M982	0000000000000000000000000000000000000000000JP000000000000000000000000000000000000000000000000000
M983	0000000000000000000000000000000000000000J0.0PPPPPPPP00000000000000000000000000000000000000000000
M302	00000000000000000000000000000000000000000J.0PPPPPPPPCCNCNN000.0000000000000000000000000000000000
M303	0000000000000000000000000000J00000000000CS.000NNNN0000000000000000000000000000000000000000000000
M984	00000000000000000000000000000000000000000000J00PPPPP00000000000000000000000000000000000000000000
M985	000000000000000000000000000000000000000J0PPPP000000000000000000000000000000000000000000000000000
M986	0000000000000000000000000000000000000000JPP00000000000000000000000000000000000000000000000000000
M305	0000000000000000000000000000000000000000J0.PPPPPPPPPCNNNN000000000000000000000000000000000000000
M306	0000000000000000000000000000000000000000J0.PPPPPPPCNCNNCNN00000000000000000000000000000000000000
M987	0000000000000000000000000000000000000000JP.00000000000000000000000000000000000000000000000000000
M988	00000000000000000000000000000000000000000000J00PPPPP00000000000000000000000000000000000000000000
M307	000000000000000000000000000000000000000J0PC0N000000000000000000000000000000000000000000000000000
M989	0000000000000000000000000000000000000000JP.00000000000000000000000000000000000000000000000000000
M308	0000000000000000000000000000000000000000JPSNN000000000000000000000000000000000000000000000000000
M990	000000000000000000000000000000000000000000J0PPPPPPPPP0000000000000000000000000000000000000000000
M309	000000000000000000000000000000000000000000000J0PPPPPSNCNNNNNN.NCNN000000000000000000000000000000
M310	000000000000000000000000000000000000000000J000PPPPPPSSNNN0000.0.00000000000000000000000000000000
M991	00000000000000000000000000000000000000000J.P0000000000000000000000000000000000000000000000000000
M992	0000000000000000000000000000000000000000J0.PPPPPPPPP00000000000000000000000000000000000000000000
M993	0000000000000000000000000000000000000000JP.00000000000000000000000000000000000000000000000000000
M311	0000000000000000000000000000000000000000J0.PPPPPPPPPCCNSSN00000000000000000000000000000000000000
M312	0000000000000000000000000000000000000000CNSSNNNN000000000000000000000000000000000000000000000000
M313	000000000000000000000000000000000000000000J000PPPPCNSNNNN000000000000000000000000000000000000000
M994	000000000000000000000000000000000000000000J00000000000000000000000000000000000000000000000000000
M995	000000000000000000000000000000000000000000J0P000000000000000000000000000000000000000000000000000
M996	0000000000000000000000000000000000000000000JPP00000000000000000000000000000000000000000000000000
M997	0000000000000000000000000000000000000000JP.00000000000000000000000000000000000000000000000000000
M998	000000000000000000000000000000000000000J0PP00000000000000000000000000000000000000000000000000000
M314	00000000000000000000000000000000J00000PPCCSNNNN0000000000000000000000000000000000000000000000000
M316	0000000000000000000000000000000000000000000000JPPPPPCCCNNNNN000000000000000000000000000000000000
M317	00000000000000000000000000000000000000000J.0PPPPPPPPS0000000000000000000000000000000000000000000
M318	00000000000000000000000000000000000J00PPPPSSNN00000000000000000000000000000000000000000000000000
M319	00000000000000000000000000000000000J000PCNCNN000000000000000000000000000000000000000000000000000
M320	000000000000000000000000000000000000000000J000PPPPPPPPPCNNNNN.0.N0000000000000000000000000000000
M321	0000000000000000000000000000000J000000PCNNCNNNNNNNNN00000000000000000000000000000000000000000000
M322	0000000000000000000000000000000000000000000J00PPPPPPCSN00000000000000000000000000000000000000000
M323	0000000000000000000000000000000J0000000CC0S0000NNNNNN0000000000000000000000000000000000000000000
M324	0000000000000000000000000000000000000000J0CNN000000000000000000000000000000000000000000000000000
M999	000000000000000000000000000000000000000000000J0PPPPP.0000000000000000000000000000000000000000000
M326	00000000000000000000000000000000000000000J.PPPPPPPPPPPPSNNNNN.N.NNN00000000000000000000000000000
M327	000000000000000000000000000000000000000J0PCNNNNNNNN0CNNSNNNN0.0000000000000000000000000000000000
M328	0000000000000000000000000000000000000000000JPPPPPPPPCNNCNNNNN.N.NNNN0000000000000000000000000000
M330	000000000000000000000000000000000000000000000J0PPPPPCSNNN000000000000000000000000000000000000000
M1000	00000000000000000000000000000000000000000J.0PP00000000000000000000000000000000000000000000000000
M1001	000000000000000000000000000000000000000000J0PP00000000000000000000000000000000000000000000000000
M1002	0000000000000000000000000000000000000000JPPP0000000000000000000000000000000000000000000000000000
M1003	0000000000000000000000000000000000000000000J000PPPPP00N0NNNNN.N.CN000000000000000000000000000000
M331	00000000000000000000000000000000000000000J.0PPPPPPSN00000000000000000000000000000000000000000000
M1004	0000000000000000000000000000000000000000000JPPP0000000000000000000000000000000000000000000000000
M332	000000000000000000000000000000J0000000PCNSS0SNNNN00000000000000000000000000000000000000000000000
M333	0000000000000000000000000000000000000000JPPPPPPPPPPPSCCCNN00000000000000000000000000000000000000
M334	00000000000000000000000000000000J00000PCCNC0NNNNNNSN00000000000000000000000000000000000000000000
M335	00000000000000000000000000000000000000000J.0PPPPPPPPC0NCNNNNN.NCNN000000000000000000000000000000
M1005	000000000000000000000000000000000000000J00.P0000000000000000000000000000000000000000000000000000
M1006	00000000000000000000000000000000J000000PP0000000000000000000000000000000000000000000000000000000
M1007	000000000000000000000000000000000000000000J0PPPPPPPPP0000000000000000000000000000000000000000000
M1008	0000000000000000000000000000000000000000000000JPPPPP00000000000000000000000000000000000000000000
M1009	0000000000000000000000000000000000000000JPPPPP00000000000000000000000000000000000000000000000000
M1010	0000000000000000000000000000000000000000JPP00000000000000000000000000000000000000000000000000000
M1011	000000000000000000000000000000000000000000J0PPPPPPPP.0000000000000000000000000000000000000000000
M1012	0000000000000000000000000000000000000000000J00PP000000000000000000000000000000000000000000000000
M1013	000000000000000000000000000000000000000J0PPPP000000000000000000000000000000000000000000000000000
M1014	000000000000000000000000000000000000000000J0P000000000000000000000000000000000000000000000000000
M337	000000000000000000000000000000000000000000J000PPPPPPC0000000000000000000000000000000000000000000
M338	000000000000000000000000000J00000000000PPCSSSNN0000000000000000000000000000000000000000000000000
M1015	0000000000000000000000000000000000000000JP.00000000000000000000000000000000000000000000000000000
M1016	0000000000000000000000000000000000000000J0.PPPPPPPPP0NNNN0000.0.00000000000000000000000000000000
M1017	000000000000000000000000000000000000000J00.PP000000000000000000000000000000000000000000000000000
M340	0000000000000000000000000000000000000000000JPPPPPPP0CNN00000000000000000000000000000000000000000
M1018	0000000000000000000000000000000000000000JP.00000000000000000000000000000000000000000000000000000
M343	000000000000000000000000000000000000000J0PCNNNNNNNNNSNNN00000.0000000000000000000000000000000000
M344	0000000000000000000000000000J00CNNNNNNNSCCNNNNNNNNNNNNNN0000000000000000000000000000000000000000
M1019	000000000000000000000000000000000000000J0PP00000000000000000000000000000000000000000000000000000
M345	00000000000000000000000000000000000000000J.0PPPPPPPPS0000000000000000000000000000000000000000000
M346	000000000000000000000000000000000000000000J0PPPSNNNN00000000000000000000000000000000000000000000
M1020	0000000000000000000000000000000J0000PPPPP0.00000000000000000000000000000000000000000000000000000
M347	000000000000000000000000000000000000000000000000000000J00000P.PCCN000000000000000000000000000000
M1022	000000000000000000000000000000000000000000000000000000000000000J0PPPPPP0000000000000000000000000
M1023	00000000000000000000000000000000000000000000000000000J00P000000000000000000000000000000000000000
M1024	0000000000000000000000000000000000000000000000000000000J0000P.0000000000000000000000000000000000
M348	000000000000000000000000000000000000000000000000000000000000000JCNNNNN00000000000000000000000000
M1025	0000000000000000000000000000000000000000000000000000J000PPPPP.P.00000000000000000000000000000000
M1026	000000000000000000000000000000000000000000000000000000J0PPPPP.P.PPP00000000000000000000000000000
M1027	00000000000000000000000000000000000000000000000000000J0P0000000000000000000000000000000000000000
M349	00000000000000000000000000000000000000000000000000J0.00PPPPPP.PCNNNCN000000000000000000000000000
M1028	000000000000000000000000000000000000000000000000000000000000000J0P000000000000000000000000000000
M1029	00000000000000000000000000000000000000000000000000000J0P0000000000000000000000000000000000000000
M350	00000000000000000000000000000000000000000000000000000000J000P.C.NNN00000000000000000000000000000
M1030	000000000000000000000000000000000000000000000000000000000000000J0P000000000000000000000000000000
M1031	0000000000000000000000000000000000000000000000000000000J0000P.0000000000000000000000000000000000
M351	00000000000000000000000000000000000000000000000000000J00PPPPP.PSNNNNNN00000000000000000000000000
M1033	000000000000000000000000000000000000000000000000000000000000000J0P000000000000000000000000000000
M354	00000000000000000000000000000000000000000000000000J0C00CNNNNN.N.N0000000000000000000000000000000
M1038	00000000000000000000000000000000000000000000000000000J0P0000000000000000000000000000000000000000
M356	0000000000000000000000000000000000000000000000000000J00PSNNNN.0C0N000000000000000000000000000000
M357	000000000000000000000000000000000000000000000000000000J000000.0S0N000000000000000000000000000000
M1039	00000000000000000000000000000000000000000000000000000J0P0000000000000000000000000000000000000000
M1040	0000000000000000000000000000000000000000000000000000000J00000.P.PPPPPPPPPP00.0.0.000000000000000
M360	000000000000000000000000000000000000000000000000000000000000000J00N00000000000000000000000000000
M1041	00000000000000000000000000000000000000000000000000000J0P00000.0.00000000000000000000000000000000
M1045	00000000000000000000000000000000000000000000000000000J00P000000000000000000000000000000000000000
M1046	00000000000000000000000000000000000000000000000000000000000000J.0PP00000000000000000000000000000
M1047	0000000000000000000000000000000000000000000000000000J00P0000000000000000000000000000000000000000
M1048	000000000000000000000000000000000000000000000000000000J0P000000000000000000000000000000000000000
M1049	0000000000000000000000000000000000000000000000000000J00PP000000000000000000000000000000000000000
M1050	00000000000000000000000000000000000000000000000000000J0PP000000000000000000000000000000000000000
M363	00000000000000000000000000000000000000000000000000000J00PPPPP.C.C0000000000000000000000000000000
M1051	000000000000000000000000000000000000000000000000000000000000000J0P000000000000000000000000000000
M364	00000000000000000000000000000000000000000000000000000000000000J.0PP0CNN0000000000000000000000000
M365	00000000000000000000000000000000000000000000000000000J00PPPPP.P.SNNN0000000000000000000000000000
M367	0000000000000000000000000000000000000000000000000000000JP0000.0.00P00C00000000000000000000000000
M368	00000000000000000000000000000000000000000000000000000000000JP.PCNN000000000000000000000000000000
M369	0000000000000000000000000000000000000000000000000000000J00000.PSNNNNNN00000000000000000000000000
M370	00000000000000000000000000000000000000000000000000000J00PPPPP.CCCNNNNNN0000000000000000000000000
M1053	00000000000000000000000000000000000000000000000000000J00P0000.0.00000000000000000000000000000000
M371	00000000000000000000000000000000000000000000000000000000J0000.P.SN000000000000000000000000000000
M1054	000000000000000000000000000000000000000000000000000000J0PP00000000000000000000000000000000000000
M1055	00000000000000000000000000000000000000000000000000000000J000P.P.00000000000000000000000000000000
M372	00000000000000000000000000000000000000000000J0000000.000SNN00.0.00000000000000000000000000000000
M373	000000000000000000000000000000000000000000000000000000J00000P.PCCN000000000000000000000000000000
M1056	000000000000000000000000000000000000000000000000000000J0P000000000000000000000000000000000000000
M374	0000000000000000000000000000000000000000000000000000000J0000P.PCSNSCNNNN000000000000000000000000
M375	00000000000000000000000000000000000000000000000000000J00PPPPP.CC0N000000000000000000000000000000
M377	00000000000000000000000000000000000000000000000000000J00PPPPP.CCCN000000000000000000000000000000
M378	000000000000000000000000000000000000000000000000000000000000000J0PPCNNNN000000000000000000000000
M379	00000000000000000000000000000000000000000000000000000J00PPPPP.PCNNN00000000000000000000000000000
M380	0000000000000000000000000000000000000000000000000000000J0000P.C.NNN0CSNNN00000000000000000000000
M381	0000000000000000000000000000000000000000000000000000000J00000.CCNCNNNN00000000000000000000000000
M382	00000000000000000000000000000000000000000000000000000J00PPPPP.P.CCNNNNN0000000000000000000000000
M383	00000000000000000000000000000000000000000000000000000000000000J.CNSNNCNNNNN000000000000000000000
M384	00000000000000000000000000000000000000000000000000000000000000J.0CNNNNNN000000000000000000000000
M385	000000000000000000000000000000000000000000000000000000000000000J0CNNNNNNNNNC.N.NC000000000000000
M1057	000000000000000000000000000000000000000000000000000000J0PP00000000000000000000000000000000000000
M386	0000000000000000000000000000000000000000000000000000J00SN000000000000000000000000000000000000000
M387	0000000000000000000000000000000000000000000000000000J00PCNNNN.NCCNNNCN00000000000000000000000000
M389	0000000000000000000000000000000000000000000000000000000J0000P.PSNN000000000000000000000000000000
M1058	00000000000000000000000000000000000000000000000000000000000000J.0PPPPPPP000000000000000000000000
M390	000000000000000000000000000000000000000000000000000000J0PPPPP.PSN0000000000000000000000000000000
M391	000000000000000000000000000000000000000000000000000000J000000.PCCNSN0000000000000000000000000000
M392	0000000000000000000000000000000000000000000000000000000J0000P.CCCCN0CNN0000000000000000000000000
M1059	00000000000000000000000000000000000000000000000000000000000000J.0PP00000000000000000000000000000
M1060	00000000000000000000000000000000000000000000000000000J00P000000000000000000000000000000000000000
M393	00000000000000000000000000000000000000000000000000000J0PPPPPP.S.C0000000000000000000000000000000
M1061	00000000000000000000000000000000000000000000000000000J00PPPPP.P.PPP00000000000000000000000000000
M396	00000000000000000000000000000000000000000000000000000000J000P.P.CNNN0000000000000000000000000000
M397	00000000000000000000000000000000000000000000000000000000J000P.SCNCN00000000000000000000000000000
M398	00000000000000000000000000000000000000000000000000000000000000J.0PPPSNNNNN00.0000000000000000000
M400	000000000000000000000000000000000000000000000000000000000000000JCNC00000000000000000000000000000
M1062	000000000000000000000000000000000000000000000000000000000000000J0P000000000000000000000000000000
M401	00000000000000000000000000000000000000000000000000000J00PPPPP.PSNSCNNN00000000000000000000000000
M1063	00000000000000000000000000000000000000000000000000000000J000P.P.00000000000000000000000000000000
M403	00000000000000000000000000000000000000000000000000000000J000P.C.NN000000000000000000000000000000
M404	0000000000000000000000000000000000000000000000000000J00PPPPPP.PCSSNCNNNNNNNN.0000000000000000000
M405	000000000000000000000000000000000000000000000000000000J0PPPPP.P0CNN00000000000000000000000000000
M1064	000000000000000000000000000000000000000000000000000000J0P000000000000000000000000000000000000000
M406	000000000000000000000000000000000000000000000000000000000000000J0PCNNNNNNNNC.0.00000000000000000
M1065	000000000000000000000000000000000000000000000000000000000000000J0P000000000000000000000000000000
M1066	0000000000000000000000000000000000000000000000000000J00PP000000000000000000000000000000000000000
M1067	00000000000000000000000000000000000000000000000000000J0P0000000000000000000000000000000000000000
M408	0000000000000000000000000000000000000000000000000000000000000JPCCSN00000000000000000000000000000
M1068	000000000000000000000000000000000000000000000000000000J0P000000000000000000000000000000000000000
M410	0000000000000000000000000000000000000000000000000000J000C000N.CCS0000000000000000000000000000000
M1069	000000000000000000000000000000000000000000000000000000J0PPPPP.P.0PPPPPPP000000000000000000000000
M1070	0000000000000000000000000000000000000000000000000000J000P000000000000000000000000000000000000000
M1071	0000000000000000000000000000000000000000000000000000J00P0000000000000000000000000000000000000000
M1072	00000000000000000000000000000000000000000000000000000J00P000000000000000000000000000000000000000
M411	000000000000000000000000000000000000000000000000000000000000000JCN000000000000000000000000000000
M412	00000000000000000000000000000000000000000000000000000000000JP.C.SNNNNNN0000000000000000000000000
M413	00000000000000000000000000000000000000000000000000000000000000J.0PCSNN00000000000000000000000000
M1073	00000000000000000000000000000000000000000000000000000000000000J.PPP00000000000000000000000000000
M414	0000000000000000000000000000000000000000000000000000000J0000P.C.NNN00000000000000000000000000000
M415	0000000000000000000000000000000000000000000000000000000J0000P.PCNNNNNN00000000000000000000000000
M1074	00000000000000000000000000000000000000000000000000000J0P0000000000000000000000000000000000000000
M1075	000000000000000000000000000000000000000000000000000000J0P000000000000000000000000000000000000000
M417	00000000000000000000000000000000000000000000000000000J00PPPPP.PC0N000000000000000000000000000000
M418	00000000000000000000000000000000000000000000000000000J000000P.CSCNNN0000000000000000000000000000
M1076	00000000000000000000000000000000000000000000000000000000000JP.P0N0000000000000000000000000000000
M419	0000000000000000000000000000000000000000000000000000000J00000.C.00000000000000000000000000000000
M1077	00000000000000000000000000000000000000000000000000000J0PP000000000000000000000000000000000000000
M1078	0000000000000000000000000000000000000000000000000000J00P0000000000000000000000000000000000000000
M421	00000000000000000000000000000000000000000000J0000000.0S000000.N.00000000000000000000000000000000
M422	00000000000000000000000000000000000000000000000000J0S00CNN00000000000000000000000000000000000000
M423	00000000000000000000000000000000000000000000000000000000J000P.P.CNCNNN00000000000000000000000000
M424	00000000000000000000000000000000000000000000000000000J00PPPPP.C.C0000000000000000000000000000000
M425	00000000000000000000000000000000000000000000000000000000000000JC0NN00000000000000000000000000000
M1079	00000000000000000000000000000000000000000000000000000000000000000J0PP000000000000000000000000000
M1080	0000000000000000000000000000000000000000000000000000000000000000000J0PP0000000000000000000000000
M427	0000000000000000000000000000000000000000000000000000000000000000000J0PPPPPPCCN.0.000000000000000
M1081	0000000000000000000000000000000000000000000000000000000000000000000J0PPPPPPP.0.00000000000000000
M1082	000000000000000000000000000000000000000000000000000000000000000000J000P0000000000000000000000000
M428	00000000000000000000000000000000000000000000000000000000000000J.SS000000000000000000000000000000
M1083	000000000000000000000000000000000000000000000000000000000000000J000P0000000000000000000000000000
M1084	000000000000000000000000000000000000000000000000000000000000000000J000PPPPPP.0000000000000000000
M1085	0000000000000000000000000000000000000000000000000000000000000000000J0PPPPPPP.0000000000000000000
M430	0000000000000000000000000000000000000000000000000000000000000000000J0PPPPPPC.NC0.NNN0NC000000000
M1086	000000000000000000000000000000000000000000000000000000000000000J0P000000000000000000000000000000
M431	0000000000000000000000000000000000000000000000000000000000000000J00PCNNNNN0000000000000000000000
M432	000000000000000000000000000000000000000000000000000000000000000J0PCNNNNNNNCNCN000000000000000000
M433	0000000000000000000000000000000000000000000000000000000000000000000J00PPPPPCCS.NCNNN0N0N0NN.N000
M1087	000000000000000000000000000000000000000000000000000000000000000000J00PPPPPP000000000000000000000
M1088	00000000000000000000000000000000000000000000000000000000000000000J0PPPPPPPC0.0.00000000000000000
M434	00000000000000000000000000000000000000000000000000000000000000000000J0PPPPPP.P.PCNNN0N000NN00000
M1089	000000000000000000000000000000000000000000000000000000000000000J000PC000000000000000000000000000
M1090	0000000000000000000000000000000000000000000000000000000000000000J00PP000000000000000000000000000
M1091	00000000000000000000000000000000000000000000000000000000000000J.000PPP00000000000000000000000000
M435	0000000000000000000000000000000000000000000000000000000000000000J00CNNN0000000000000000000000000
M436	000000000000000000000000000000000000000000000000000000000000000J00CCNNNNNNNCS0.00000000000000000
M438	00000000000000000000000000000000000000000000000000000000000000J.S0000000000000000000000000000000
M439	00000000000000000000000000000000000000000000000000000000000000J.SN000000000000000000000000000000
M1092	0000000000000000000000000000000000000000000000000000000000000000000000JP000000000000000000000000
M440	00000000000000000000000000000000000000000000000000000000000000000000JPPPPPSCCN.N0NN0000000000000
M441	000000000000000000000000000000000000000000000000000000000000000000JP0000000000000000000000000000
M442	000000000000000000000000000000000000000000000000000000000000000J000CNNNNNNN000000000000000000000
M445	00000000000000000000000000000000000000000000000000000000000000J.000PCNNNNN0000000000000000000000
M446	0000000000000000000000000000000000000000000000000000000J00000.0.C0C00CSNNNN000000000000000000000
M1097	00000000000000000000000000000000000000000000000000000000000000J.0P000000000000000000000000000000
M450	00000000000000000000000000000000000000000000000000000000000000000000C0NNNNNCCN.NCN00000000000000
M1098	00000000000000000000000000000000000000000000000000000000000000000J0PPPPPPPPP.0.00000000000000000
M451	000000000000000000000000000000000000000000000000000000000000000000JPPPPPP0CNC0000000000000000000
M453	000000000000000000000000000000000000000000000000000000000000000J000CNNNNNNNC.N.N.000000000000000
M454	000000000000000000000000000000000000000000000000000000000000000J000PSSNNNNN0CN.0.000000000000000
M455	000000000000000000000000000000000000000000000000000000000000000J0CNN0000000000000000000000000000
M1100	00000000000000000000000000000000000000000000000000000000000000000000J0PPPPPPCN.00000000000000000
M456	000000000000000000000000000000000000000000000000000000000000000J000CNNNNNNNCSN.00000000000000000
M457	000000000000000000000000000000000000000000000000000000000000000J000CCNNNNNNC.N.N.000000000000000
M1102	000000000000000000000000000000000000000000000000000000000000000J000PPPP0000000000000000000000000
M1103	000000000000000000000000000000000000000000000000000000000000000J000PP000000000000000000000000000
M459	000000000000000000000000000000000000000000000000000000000000000000000J0PPPCC.N.C.N00000000000000
M460	0000000000000000000000000000000000000000000000000000000000000000J00PCNSNNNNC.N.NS000000000000000
M461	000000000000000000000000000000000000000000000000000000000000000J0PPPC000000000000000000000000000
M1104	000000000000000000000000000000000000000000000000000000000000000000JP0000000000000000000000000000
M1105	000000000000000000000000000000000000000000000000000000000000000000J00PPPPPPP.0.00000000000000000
M465	000000000000000000000000000000000000000000000000000000000000000J00CSNNNN000000000000000000000000
M1106	00000000000000000000000000000000000000000000000000000000000000000J0PP000000000000000000000000000
M466	000000000000000000000000000000000000000000000000000000000000000000J000PPPPCN.N.0.000000000000000
M467	000000000000000000000000000000000000000000000000000000000000000000JCNNNNNCNC.NS00000000000000000
M1107	00000000000000000000000000000000000000000000000000000000000000000000000000J0.P.P.000000000000000
M470	000000000000000000000000000000000000000000000000000000000000000000000000000J.P.P.PPPCC0000000000
M471	000000000000000000000000000000000000000000000000000000000000000000000000000J.0.0CNNNCN0000000000
M1111	00000000000000000000000000000000000000000000000000000000000000000000J00000PP.0000000000000000000
M474	0000000000000000000000000000000000000000000000000000000000000000000000000000JP.P.PPP0P0C00000000
M476	0000000000000000000000000000000000000000000000000000000000000000000J0PPPPPPC0N.00000000000000000
M1115	000000000000000000000000000000000000000000000000000000000000000000000000000J.P.C.000000000000000
M477	000000000000000000000000000000000000000000000000000000000000000000000000J0CN.NCN0N00000000000000
M479	00000000000000000000000000000000000000000000000000000000000000000000000000J0.P.P.PPP0C0N0NN.0000
M480	00000000000000000000000000000000000000000000000000000000000000000000J00000PCCN.00000000000000000
M483	0000000000000000000000000000000000000000000000000000000000000000000000000000JC.N.NNN0N0C0N000000
M1118	00000000000000000000000000000000000000000000000000000000000000000000000000000000J0PP0P0P0PP00000
M1119	00000000000000000000000000000000000000000000000000000000000000000000JPPPPPPP.0.0.000000000000000
M484	000000000000000000000000000000000000000000000000000000000000000000000000J0PCSN.N.000000000000000
M486	0000000000000000000000000000000000000000000000000000000000000000000000000000J0.0.0PP0P000C000000
M489	0000000000000000000000000000000000000000000000000000000000000000000000000000J0.0CNNN00C00CN.0000
M490	000000000000000000000000000000000000000000000000000000000000000000000000000J.P.PCNNN0N000NN00000
M491	0000000000000000000000000000000000000000000000000000000000000000000000000000J0.0CNNN00000NN.0000
M493	00000000000000000000000000000000000000000000000000000000000000000000000000J0.PC0.000000000000000
M494	0000000000000000000000000000000000000000000000000000000000000000000J000000PPCNCN.000000000000000
M496	0000000000000000000000000000000000000000000000000000000000000000000000000J0C.N.0.000000000000000
M497	000000000000000000000000000000000000000000000000000000000000000000J0000000CNCN.NSN0N000000000000
M498	00000000000000000000000000000000000000000000000000000000000000000000J00PPPPC.N.N.000000000000000
M502	0000000000000000000000000000000000000000000000000000000000000000000J000PPPPPSN.00000000000000000
M505	0000000000000000000000000000000000000000000000000000000000000000000J000PPPPPSN.N.N00000000000000
M1130	000000000000000000000000000000000000000000000000000000000000000000000000J00P.0000000000000000000
M506	000000000000000000000000000000000000000000000000000000000000000000000000J0PPCN.N.NNN0N0000000000
M508	000000000000000000000000000000000000000000000000000000000000000J000C0NNNNNN0.0000000000000000000
M509	000000000000000000000000000000000000000000000000000000000000000000000000000000J0.0PP000C0N000000
M510	000000000000000000000000000000000000000000000000000000000000000000000000000J.P.S.NNN0N0N00000000
M511	00000000000000000000000000000000000000000000000000000000000000000000000000000000JPPPS00000NCSN00
M1132	00000000000000000000000000000000000000000000000000000000000000000000000000JP.P.P.PPP0P0P0P000000
M512	0000000000000000000000000000000000000000000000000000000000000000J000SNNNNNN0.0000000000000000000
M513	00000000000000000000000000000000000000000000000000000000000000000000JPPPPPPPCN.N.N00000000000000
M514	000000000000000000000000000000000000000000000000000000000000000000000J0000CCCN.NC000000000000000
M515	000000000000000000000000000000000000000000000000000000000000000000000000000J.P.P.PPP0PCS00N.0000
M1133	00000000000000000000000000000000000000000000000000000000000000000000000000JP.0000000000000000000
M516	00000000000000000000000000000000000000000000000000000000000000000000J00000PCCN.NCNNN0N0000000000
M1134	000000000000000000000000000000000000000000000000000000000000000000000000000J.P.0.000000000000000
M1135	000000000000000000000000000000000000000000000000000000000000000000000J0000PP.P.P.P00000000000000
M1136	00000000000000000000000000000000000000000000000000000000000000000000000000J0.P.00000000000000000
M1137	0000000000000000000000000000000000000000000000000000000000000000000000JP000000000000000000000000
M517	0000000000000000000000000000000000000000000000000000000000000000000000000000J0.0.PPP0P0C0NN.N000
M1138	000000000000000000000000000000000000000000000000000000000000000000000000000J.P.0.PPP000000000000
M1139	0000000000000000000000000000000000000000000000000000000000000000000000000000JP.P.000000000000000
M518	00000000000000000000000000000000000000000000000000000000000000000000J00000PCCNCN.S00000000000000
M519	0000000000000000000000000000000000000000000000000000000000000000000000000000JP.0.PPP0C0NCN0.0000
M520	0000000000000000000000000000000000000000000000000000000000000000000000000000CS.N.000000000000000
M1140	000000000000000000000000000000000000000000000000000000000000000000000000J0PP.0.00000000000000000
M521	000000000000000000000000000000000000000000000000000000000000000000000000000J.P.C.000000000000000
M1141	0000000000000000000000000000000000000000000000000000000000000000000000000000JP.00000000000000000
M1142	0000000000000000000000000000000000000000000000000000000000000000000000000000JP.P.PPP000000000000
M1143	000000000000000000000000000000000000000000000000000000000000000000000J00000P.P.P.P00000000000000
M523	000000000000000000000000000000000000000000000000000000000000000000000000000JSN.N0NNNSS00000.0000
M1144	000000000000000000000000000000000000000000000000000000000000000000000000000J.P.0.000000000000000
M524	00000000000000000000000000000000000000000000000000000000000000000000J00PPPPPCC.N.N00000000000000
M525	00000000000000000000000000000000000000000000000000000000000000000000000000000000JPPP0P0PS0N.0000
M526	000000000000000000000000000000000000000000000000000000000000000000000J0PPPPC.0.00000000000000000
M1145	000000000000000000000000000000000000000000000000000000000000000000000J0000PP.0000000000000000000
M1146	0000000000000000000000000000000000000000000000000000000000000000000000000J0P.P.P.P00000000000000
M1147	00000000000000000000000000000000000000000000000000000000000000000000000000J0.P.00000000000000000
M1148	00000000000000000000000000000000000000000000000000000000000000000000J000000000000000000000000000
M1149	000000000000000000000000000000000000000000000000000000000000000000J0000PPPP0.0000000000000000000
M528	00000000000000000000000000000000000000000000000000000000000000000000J00000PC00000000000000000000
M529	000000000000000000000000000000000000000000000000000000000000000000J00PPPPP0NS0.S.N000000000.0000
M1150	0000000000000000000000000000000000000000000000000000000000000000000000000000J0.0.PPP000000000000
M1151	0000000000000000000000000000000000000000000000000000000000000000000000000000JP.P.PPP0P0P00000000
M530	00000000000000000000000000000000000000000000000000000000000000000000J000000CCN.0.NNN0N0000000000
M1152	00000000000000000000000000000000000000000000000000000000000000000000000000J0.P.0.P00000000000000
M1153	00000000000000000000000000000000000000000000000000000000000000000000J000000P.0000000000000000000
M531	00000000000000000000000000000000000000000000000000000000000000000000J00000PC.N.N.N00000000000000
M532	000000000000000000000000000000000000000000000000000000000000000000000J00000PC0.N.000000000000000
M533	0000000000000000000000000000000000000000000000000000000000000000000J000PPPPCCN.0C000000000000000
M534	000000000000000000000000000000000000000000000000000000000000000J000S0SNNNNNN.0.0.000000000000000
M1154	000000000000000000000000000000000000000000000000000000000000000000000000000J.P.00000000000000000
M535	000000000000000000000000000000000000000000000000000000000000000000000J00000P.PS0SNN0000000000000
M1155	000000000000000000000000000000000000000000000000000000000000000000000000000J.P.0.000000000000000
M1156	0000000000000000000000000000000000000000000000000000000000000000000000000J0P.0000000000000000000
M1157	000000000000000000000000000000000000000000000000000000000000000000000J00000P.0000000000000000000
M537	00000000000000000000000000000000000000000000000000000000000000000000000000J0.P.PCNNN0N0000000000
M539	00000000000000000000000000000000000000000000000000000000000000000000000000JP.C.0.NNN0N0N0NN00000
M1158	00000000000000000000000000000000000000000000000000000000000000000000000000J0.P.0.PPP000000000000
M1159	000000000000000000000000000000000000000000000000000000000000000J00000NNNNN0000000000000000000000
M540	00000000000000000000000000000000000000000000000000000000000000000000J00000PCCN.N.000000000000000
M541	00000000000000000000000000000000000000000000000000000000000000000000J00PPPPPC0.00000000000000000
M1160	000000000000000000000000000000000000000000000000000000000000000000000J0000P000000000000000000000
M1161	000000000000000000000000000000000000000000000000000000000000000000000000000J.P.00000000000000000
M543	000000000000000000000000000000000000000000000000000000000000000000000000000J.P.P.PPP0PCN0N0.0000
M544	0000000000000000000000000000000000000000000000000000000000000000000000JPPPPPCNSN.N0N000000000000
M547	00000000000000000000000000000000000000000000000000000000000000000000JPPPPPPCCN.00000000000000000
M548	0000000000000000000000000000000000000000000000000000000000000000000000000000JP.S0000000000000000
M1164	0000000000000000000000000000000000000000000000000000000000000000000J0PPPPPPP.P.P.000000000000000
M549	00000000000000000000000000000000000000000000000000000000000000000000J00000PCCN.N.NNN0N0000000000
M1165	00000000000000000000000000000000000000000000000000000000000000000000000000000000JPPP000P00000000
M550	0000000000000000000000000000000000000000000000000000000000000000000000000J0PCN.NSN00000000000000
M1166	000000000000000000000000000000000000000000000000000000000000000000000000000J.P.P.PP0000000000000
M551	000000000000000000000000000000000000000000000000000000000000000000000000000J.P.0CNNN0N0N00000000
M552	0000000000000000000000000000000000000000000000000000000000000000000000000000JP.P.PPP0P0C0CN.NN00
M1167	0000000000000000000000000000000000000000000000000000000000000000J000000PPP0000000000000000000000
M553	000000000000000000000000000000000000000000000000000000000000000000000J00000CC0.0.000000000000000
M554	000000000000000000000000000000000000000000000000000000000000000000000000J0CN.N.N.000000000000000
M557	00000000000000000000000000000000000000000000000000000000000000000000J00PPPPP.P.PCNNN000000000000
M1168	00000000000000000000000000000000000000000000000000000000000000000000000000J00N.0.NNN000000000000
M1169	00000000000000000000000000000000000000000000000000000000000000000000000000000J.0.0PP0P0000000000
M558	000000000000000000000000000000000000000000000000000000000000000000000000000J.P.PCNNN0C000CN.NN00
M559	0000000000000000000000000000000000000000000000000000000000000000000000JPPPPC.N.0.000000000000000
M560	0000000000000000000000000000000000000000000000000000000000000000000000000J0C.NSN.NNN000000000000
M564	00000000000000000000000000000000000000000000000000000000000000000000J00000PPC0.0.000000000000000
M565	000000000000000000000000000000000000000000000000000000000000000000000000000000J0.0PP0PCN0N000000
M566	00000000000000000000000000000000000000000000000000000000000000000000J00PPPPCCN.NSNNNSN0000000000
M567	0000000000000000000000000000000000000000000000000000000000000000000000J000PCCC.N0000000000000000
M1170	000000000000000000000000000000000000000000000000000000000000000000000000000J.0.0.0PP000000000000
M568	000000000000000000000000000000000000000000000000000000000000000000000J0000CC.N.C.000000000000000
M1171	000000000000000000000000000000000000000000000000000000000000000000000000000J.P.0.000000000000000
M1172	00000000000000000000000000000000000000000000000000000000000000000000J00000P0.0000000000000000000
M572	000000000000000000000000000000000000000000000000000000000000000000000J0000PP.PSN.000000000000000
M1173	00000000000000000000000000000000000000000000000000000000000000000000000000J0.P.P.PPP000000000000
M1174	000000000000000000000000000000000000000000000000000000000000000000000000000000000JPP0P0000000000
M1175	0000000000000000000000000000000000000000000000000000000000000000000000JP0000.0.00000000000000000
M574	0000000000000000000000000000000000000000000000000000000000000000000000000000JP.P.PPP0P0C0N000000
M575	00000000000000000000000000000000000000000000000000000000000000000000J000000CC0.0.NNN0C0000000000
M577	000000000000000000000000000000000000000000000000000000000000000000000000000J.0.0CN00000000000000
M1176	0000000000000000000000000000000000000000000000000000000000000000000000000J00.P.0.P00000000000000
M1177	0000000000000000000000000000000000000000000000000000000000000000000000000000JP.0.PPP000000000000
M578	00000000000000000000000000000000000000000000000000000000000000000000000000J0.P.PSNNN0N0N000.0000
M579	000000000000000000000000000000000000000000000000000000000000000000000J0000PC.N.N.000000000000000
M580	00000000000000000000000000000000000000000000000000000000000000000000000000J0CN.NSNNN0N0N0N000000
M581	000000000000000000000000000000000000000000000000000000000000000000J00PPPPPPSSN.NCN00000000000000
M1180	0000000000000000000000000000000000000000000000000000000000000000000000000000JP.00000000000000000
M582	0000000000000000000000000000000000000000000000000000000000000000000J000000SNCN.0.000000000000000
M1181	00000000000000000000000000000000000000000000000000000000000000000000J00000P0.0.0.0NN000000000000
M1182	00000000000000000000000000000000000000000000000000000000000000000000J00P000000000000000000000000
M1183	000000000000000000000000000000000000000000000000000000000000000000000000000J.P.0.000000000000000
M584	00000000000000000000000000000000000000000000000000000000000000000000000000000000000000J00SNC0000
M1184	0000000000000000000000000000000000000000000000000000000000000000000000000000J0.0.P00000000000000
M585	0000000000000000000000000000000000000000000000000000000000000000000000000000000000000J0C00NCNN00
M1185	00000000000000000000000000000000000000000000000000000000000000000000000000000000000000J00P0.0000
M586	00000000000000000000000000000000000000000000000000000000000000000000000000000000000000J0000CN000
M587	0000000000000000000000000000000000000000000000000000000000000000000000000000J0.0CNNN0NCN0N000000
M588	000000000000000000000000000000000000000000000000000000000000000000000000000000000000J0000C0.0N00
M1186	000000000000000000000000000000000000000000000000000000000000000000000000000000000JPP0P0000000000
M1187	00000000000000000000000000000000000000000000000000000000000000000000000000000000J0000P0P0P000000
M589	0000000000000000000000000000000000000000000000000000000000000000000000000000000J.0PP0P0C0CNCN000
M1188	0000000000000000000000000000000000000000000000000000000000000000000000000000000000000J0P00000000
M1189	0000000000000000000000000000000000000000000000000000000000000000000000000000J0.0.0PP0P0P00000000
M1190	00000000000000000000000000000000000000000000000000000000000000000000000000000000000000JP00000000
M590	000000000000000000000000000000000000000000000000000000000000000000000000000000000000000J0PPCNN0N
M1191	00000000000000000000000000000000000000000000000000000000000000000000000000000000000000000J0.P000
M1192	000000000000000000000000000000000000000000000000000000000000000000000000000000000000000J0P000000
M1193	000000000000000000000000000000000000000000000000000000000000000000000000000000000000000000J.P000
M1194	00000000000000000000000000000000000000000000000000000000000000000000000000000000000000000J0.PP0P
M592	00000000000000000000000000000000000000000000000000000000000000000000000000000J.0.PPP0PCN00000000
M1195	0000000000000000000000000000000000000000000000000000000000000000000000000000000000000000000J0P0P
M593	000000000000000000000000000000000000000000000000000000000000000000000000000000000000000000J.CN00
M594	00000000000000000000000000000000000000000000000000000000000000000000000000000J.0.PPP0PC000N.0000
M1196	00000000000000000000000000000000000000000000000000000000000000000000000000000000000000J00PP.P000
M1197	0000000000000000000000000000000000000000000000000000000000000000000000000000J0.0.0000P0P0PP.P000
M1198	0000000000000000000000000000000000000000000000000000000000000000000000000000J0.00NNN0N0000000000
M1199	000000000000000000000000000000000000000000000000000000000000000000000000000000000000000J0P000000
M1200	00000000000000000000000000000000000000000000000000000000000000000000000000000000000000000J0.PP0P
M1201	0000000000000000000000000000000000000000000000000000000000000000000000000000000000000000000J0P00
M1202	00000000000000000000000000000000000000000000000000000000000000000000000000000000J0PP0P0P0PP.PP00
M1203	00000000000000000000000000000000000000000000000000000000000000000000000000000000000000JS00000000
M595	0000000000000000000000000000000000000000000000000000000000000000000000000000000000000J0P0CN.S000
M1204	000000000000000000000000000000000000000000000000000000000000000000000000000000J0.0000P0000000000
M1205	00000000000000000000000000000000000000000000000000000000000000000000000000000000J0PP0P0P00000000
M596	0000000000000000000000000000000000000000000000000000000000000000000000000000000000000J000C0.NN00
M1206	00000000000000000000000000000000000000000000000000000000000000000000000000000000000000JP00P.P000
M597	000000000000000000000000000000000000000000000000000000000000000000000000000000000000000J0C0.0000
M598	000000000000000000000000000000000000000000000000000000000000000000000000000000000000J00P0CNCNN0N
M1207	000000000000000000000000000000000000000000000000000000000000000000000000000000000000000J0P000000
M599	00000000000000000000000000000000000000000000000000000000000000000000000000000000000000J00C0.CN0N
M600	00000000000000000000000000000000000000000000000000000000000000000000000000000000000000J00P0.0C00
M1208	0000000000000000000000000000000000000000000000000000000000000000000000000000000J.PPP000000000000
M602	0000000000000000000000000000000000000000000000000000000000000000000000000000000000000J0P0PPSNN0N
M603	00000000000000000000000000000000000000000000000000000000000000000000000000000000J0000P00CCN.NN00
M1209	00000000000000000000000000000000000000000000000000000000000000000000000000000000000000J00PP.P000
M1210	00000000000000000000000000000000000000000000000000000000000000000000000000000000000000J00P0.0000
M604	00000000000000000000000000000000000000000000000000000000000000000000000000000000J0PP00000PP.C000
M1211	00000000000000000000000000000000000000000000000000000000000000000000000000000000J0PP0P0000000000
M605	0000000000000000000000000000000000000000000000000000000000000000000000000000J0.0.0PPSN0C0NN.NN00
M606	000000000000000000000000000000000000000000000000000000000000000000000000000J.0.0.PPP0PCN0N000000
M1212	0000000000000000000000000000000000000000000000000000000000000000000000000000000000000000000J0P0P
M1213	000000000000000000000000000000000000000000000000000000000000000000000000000000000000000J0P0.0000
M607	0000000000000000000000000000000000000000000000000000000000000000000000000000000J.0PP0PC0000.NN00
M1214	00000000000000000000000000000000000000000000000000000000000000000000000000000000000000JP00P.0000
M1215	000000000000000000000000000000000000000000000000000000000000000000000000000000000000000J0PP.PP0P
M1216	00000000000000000000000000000000000000000000000000000000000000000000000000000000000000000J0.0P00
M608	0000000000000000000000000000000000000000000000000000000000000000000000000000000J.PPP0PCC0NN00000
M1217	00000000000000000000000000000000000000000000000000000000000000000000000000000000000000J000P.PP00
M609	0000000000000000000000000000000000000000000000000000000000000000000000000000000J.0000PCN00000000
M1218	00000000000000000000000000000000000000000000000000000000000000000000000000000000J0000P0P0PP.0000
M610	000000000000000000000000000000000000000000000000000000000000000000000000000000000000000J0CNC0N00
M1219	000000000000000000000000000000000000000000000000000000000000000000000000000000000000J00P00000000
M1220	00000000000000000000000000000000000000000000000000000000000000000000000000000000000000J00P000000
M1221	00000000000000000000000000000000000000000000000000000000000000000000000000000000000000000J0.0P00
M1222	00000000000000000000000000000000000000000000000000000000000000000000000000000000000000000J0.PP00
M1223	00000000000000000000000000000000000000000000000000000000000000000000000000000000000000000J0.0P0P
M1224	00000000000000000000000000000000000000000000000000000000000000000000000000000000000000000J0.PP00
M611	0000000000000000000000000000000000000000000000000000000000000000000000000000000J.0000P0CCC000000
M612	0000000000000000000000000000000000000000000000000000000000000000000000000000J0.0C0NN0N0N0N000000
M1225	00000000000000000000000000000000000000000000000000000000000000000000000000000000JPPP0P0000000000
M613	0000000000000000000000000000000000000000000000000000000000000000000000000000000000000J000CN.CN00
M614	00000000000000000000000000000000000000000000000000000000000000000000000000J0.0S0.NN0000000000000
M615	000000000000000000000000000000000000000000000000000000000000000000000000000000000JPP0P0P0PPCCN00
M616	00000000000000000000000000000000000000000000000000000000000000000000000000000000000000J0000C0N00
M1226	000000000000000000000000000000000000000000000000000000000000000000000000000000J0.0PP0P00000.0000
M1227	000000000000000000000000000000000000000000000000000000000000000000000000000000000000000J0PP.PP0P
M1228	0000000000000000000000000000000000000000000000000000000000000000000000000000000000000000000J0P0P
M1229	000000000000000000000000000000000000000000000000000000000000000000000000000000000000000J0P000000
M1230	0000000000000000000000000000000000000000000000000000000000000000000000000000J0.0.PP0000000000000
M618	0000000000000000000000000000000000000000000000000000000000000000000000000000J0.0.0PP0P0C0CN.NN0N
M1231	000000000000000000000000000000000000000000000000000000000000000000000000000J.0.0.0P0000000000000
M1232	00000000000000000000000000000000000000000000000000000000000000000000000000000000000000000J0.0P00
M1233	0000000000000000000000000000000000000000000000000000000000000000000000000000000000000000000J0P0P
M619	0000000000000000000000000000000000000000000000000000000000000000000000000000000000000J000CN.CN0N
M1234	000000000000000000000000000000000000000000000000000000000000000000000000000J.0.0.PPP0P0000000000
M620	00000000000000000000000000000000000000000000000000000000000000000000000000000000000000JSCN0CNN0N
M621	0000000000000000000000000000000000000000000000000000000000000000000000000000000000000J0P000CN000
M622	00000000000000000000000000000000000000000000000000000000000000000000000000000000J0000CS00C000000
M1235	0000000000000000000000000000000000000000000000000000000000000000000000000000000000000J0P00P.0000
M623	000000000000000000000000000000000000000000000000000000000000000000000000000000000JPP0P0P0CNCN000
M624	000000000000000000000000000000000000000000000000000000000000000000000000000000J0.PPP0S0000000000
M625	0000000000000000000000000000000000000000000000000000000000000000000000000000000000000J00000CN000
M626	0000000000000000000000000000000000000000000000000000000000000000000000000000000000000000J00C000N
M1236	00000000000000000000000000000000000000000000000000000000000000000000000000000000000000000J0.P000
M627	00000000000000000000000000000000000000000000000000000000000000000000000000000000J0PP0PCN00000000
M1237	000000000000000000000000000000000000000000000000000000000000000000000000000000000000J00P0PP.0P0P
M628	000000000000000000000000000000000000000000000000000000000000000000000000000000000000JP0P0PPCNN00
M1238	000000000000000000000000000000000000000000000000000000000000000000000000000000000JPP0P0P00000000
M1239	00000000000000000000000000000000000000000000000000000000000000000000000000000000000000JP00000000
M629	0000000000000000000000000000000000000000000000000000000000000000000000000000000000000J0P00PCNN0N
M1240	0000000000000000000000000000000000000000000000000000000000000000000000000000J0.0.PPP0P0000000000
M630	00000000000000000000000000000000000000000000000000000000000000000000000000000000J0PP0P000CN.NN0N
M1241	00000000000000000000000000000000000000000000000000000000000000000000000000000000000000J00PP00000
M631	00000000000000000000000000000000000000000000000000000000000000000000000000000000J0PP00CC0CN.NS0N
M1242	000000000000000000000000000000000000000000000000000000000000000000000000000J.0.0.PP0000000000000
M632	00000000000000000000000000000000000000000000000000000000000000000000000000000000000000J00CN.0000
M1243	00000000000000000000000000000000000000000000000000000000000000000000000000000000000000000JP.0000
M1244	00000000000000000000000000000000000000000000000000000000000000000000000000000000000000000J0.PP0P
M1245	0000000000000000000000000000000000000000000000000000000000000000000000000000000000000000J0P.P00P
M1246	00000000000000000000000000000000000000000000000000000000000000000000000000000000000000J000P.0000
M633	000000000000000000000000000000000000000000000000000000000000000000000000000000000000J0000PPCN00N
M1247	000000000000000000000000000000000000000000000000000000000000000000000000000000000000000000J.PP00
M1248	00000000000000000000000000000000000000000000000000000000000000000000000000000000J0PP0P0000000000
M634	00000000000000000000000000000000000000000000000000000000000000000000000000000000000000J00S0SN000
M635	000000000000000000000000000000000000000000000000000000000000000000000000000000000000J0000CNCNN0N
M1249	00000000000000000000000000000000000000000000000000000000000000000000000000000000000000J00P0.0000
M1250	000000000000000000000000000000000000000000000000000000000000000000000000000000000000000000J.P000
M1251	0000000000000000000000000000000000000000000000000000000000000000000000000000J0.0.0000P0000000000
M636	000000000000000000000000000000000000000000000000000000000000000000000000000J.0.0.PPP0PC00NNSNN00
M1252	00000000000000000000000000000000000000000000000000000000000000000000000000000000J0PP0P0P0PP.PP0P
M637	000000000000000000000000000000000000000000000000000000000000000000000000000000000000J000CNNCNN0N
M1253	000000000000000000000000000000000000000000000000000000000000000000000000000000J0.0PP000000000000
M1254	00000000000000000000000000000000000000000000000000000000000000000000000000000000000000000J0.PP00
M638	0000000000000000000000000000000000000000000000000000000000000000000000000000000000000J0P0C000000
M1255	00000000000000000000000000000000000000000000000000000000000000000000000000000000000000000J0.P000
M639	00000000000000000000000000000000000000000000000000000000000000000000000000000000000000J00PP.CN00
M1256	00000000000000000000000000000000000000000000000000000000000000000000000000000000J0000P00000.0000
M1257	00000000000000000000000000000000000000000000000000000000000000000000000000000000000000J000P.P000
M1258	000000000000000000000000000000000000000000000000000000000000000000000000000000000000000000J.P000
M1259	0000000000000000000000000000000000000000000000000000000000000000000000000000J0.0.0PP00000P000000
M1260	00000000000000000000000000000000000000000000000000000000000000000000000000000000000000JP00000000
M1261	0000000000000000000000000000000000000000000000000000000000000000000000000000000000000000000J0P00
M640	00000000000000000000000000000000000000000000000000000000000000000000000000000000000000000J0C0N0N
M641	00000000000000000000000000000000000000000000000000000000000000000000000000000000JPPPCSCN0CNSN000
M1262	00000000000000000000000000000000000000000000000000000000000000000000000000000000000000J0000.PP00
M1263	00000000000000000000000000000000000000000000000000000000000000000000000000000000J0PP0P0000000000
M642	00000000000000000000000000000000000000000000000000000000000000000000000000000000000000J0000CNN00
M1264	000000000000000000000000000000000000000000000000000000000000000000000000000000000000000J0P000000
M1265	00000000000000000000000000000000000000000000000000000000000000000000000000000000000000J00P000000
M1266	00000000000000000000000000000000000000000000000000000000000000000000000000000000000000JP00P.0P0P
M1267	0000000000000000000000000000000000000000000000000000000000000000000000000000000000000000J00.PP0P
M1268	000000000000000000000000000000000000000000000000000000000000000000000000000000000000000J00P.P000
M1269	000000000000000000000000000000000000000000000000000000000000000000000000000000000000000000J.P00P
M1270	0000000000000000000000000000000000000000000000000000000000000000000000000000000000000J0P00P.0P0P
M643	00000000000000000000000000000000000000000000000000000000000000000000000000000000J0PP0PCN0N0.0000
M1271	000000000000000000000000000000000000000000000000000000000000000000000000000000000000000000J.PP0P
M1272	00000000000000000000000000000000000000000000000000000000000000000000000000000000J0PP0P0P0P0.PP00
M644	00000000000000000000000000000000000000000000000000000000000000000000000000000000000000000J0.CN0N
M1273	000000000000000000000000000000000000000000000000000000000000000000000000000000000JPP0P0P00000000
M1274	0000000000000000000000000000000000000000000000000000000000000000000000000000000J.0PP0000000.0000
M645	0000000000000000000000000000000000000000000000000000000000000000000000000000000000000J000CN.SC0N
M1275	00000000000000000000000000000000000000000000000000000000000000000000000000000000000000000J0.P000
M646	0000000000000000000000000000000000000000000000000000000000000000000000000000J0.0CNNN0N0N0NNCN000
M647	00000000000000000000000000000000000000000000000000000000000000000000000000J0.0.C.0NNS00000000000
M1276	000000000000000000000000000000000000000000000000000000000000000000000000000000000000000000J.PP0P
M1277	0000000000000000000000000000000000000000000000000000000000000000000000000000000000000J0P00000000
M648	000000000000000000000000000000000000000000000000000000000000000000000000000J.0SC.0NS000000000000
M1278	00000000000000000000000000000000000000000000000000000000000000000000000000000000000000000J0.P000
M649	0000000000000000000000000000000000000000000000000000000000000000000000000000J0.0.PPP0PSN0NN.N000
M1279	00000000000000000000000000000000000000000000000000000000000000000000000000000000000000JP00000000
M650	000000000000000000000000000000000000000000000000000000000000000000000000000000000000000000NCNN0N
M651	000000000000000000000000000000000000000000000000000000000000000000000000000000000000000000J.PC0N
M1280	0000000000000000000000000000000000000000000000000000000000000000000000000000J0.0.0PP0P0P0P000000
M1281	000000000000000000000000000000000000000000000000000000000000000000000000000000000JPP0P0P0P0.0000
M1282	0000000000000000000000000000000000000000000000000000000000000000000000000000J0.0.PP0000000000000
M652	00000000000000000000000000000000000000000000000000000000000000000000000000000000000000000JPCCN00
M653	000000000000000000000000000000000000000000000000000000000000000000000000000000000J000P0N0NNCC000
M654	0000000000000000000000000000000000000000000000000000000000000000000000000000J0.0.PPP0P0S00NSN000
M1283	0000000000000000000000000000000000000000000000000000000000000000000000000000000000000000000J0P0P
M655	00000000000000000000000000000000000000000000000000000000000000000000000000000000J0PP0P0P0C000000
M1284	00000000000000000000000000000000000000000000000000000000000000000000000000000000000000J00PP.P000
M656	000000000000000000000000000000000000000000000000000000000000000000000000000J.0.0.PPP0P0C00000000
M657	0000000000000000000000000000000000000000000000000000000000000000000000000000000J.0PP0P0S0NN.NN0N
M658	000000000000000000000000000000000000000000000000000000000000000000000000000J.0.0.PPP0PC000N.0000
M1285	00000000000000000000000000000000000000000000000000000000000000000000000000000000J0000P0P0P000000
M659	0000000000000000000000000000000000000000000000000000000000000000000000000000J0.0.0PP0P0PSNNC0000
M660	0000000000000000000000000000000000000000000000000000000000000000000000000000000000000J0P00PSN000
M1286	00000000000000000000000000000000000000000000000000000000000000000000000000000000J000000P0PP.P000
M1287	00000000000000000000000000000000000000000000000000000000000000000000000000000000J0PP0P0000000000
M661	00000000000000000000000000000000000000000000000000000000000000000000000000000000J0000P0000PCNC00
M662	00000000000000000000000000000000000000000000000000000000000000000000000000000000J0000P0P0SN.N000
M1288	00000000000000000000000000000000000000000000000000000000000000000000000000000000000000000J0.P000
M663	0000000000000000000000000000000000000000000000000000000000000000000000000000000000000J0PS00CNN00
M1289	00000000000000000000000000000000000000000000000000000000000000000000000000000000J0PP0P0P0P000000
M664	00000000000000000000000000000000000000000000000000000000000000000000000000000000000000000CNCN000
M1290	0000000000000000000000000000000000000000000000000000000000000000000000000000000000000000000J0P0P
M1291	000000000000000000000000000000000000000000000000000000000000000000000000000000000000000J00P.PP0P
M1292	00000000000000000000000000000000000000000000000000000000000000000000000000000000000000000000JP0P
M1293	00000000000000000000000000000000000000000000000000000000000000000000000000000000JP00000000000000
M1294	0000000000000000000000000000000000000000000000000000000000000000000000000000000000000000000J0P00
M1295	0000000000000000000000000000000000000000000000000000000000000000000000000000000000000000000J0P00
M1296	00000000000000000000000000000000000000000000000000000000000000000000000000000000000000000000JP00
M1297	00000000000000000000000000000000000000000000000000000000000000000000000000000000J0PP0P000PP00000
M1298	00000000000000000000000000000000000000000000000000000000000000000000000000000000000000JP00000000
M665	000000000000000000000000000000000000000000000000000000000000000000000000000000000000J00P0CN00000
M666	00000000000000000000000000000000000000000000000000000000000000000000000000000000000000JP0CNCCN00
M667	000000000000000000000000000000000000000000000000000000000000000000000000000000J0.PPP0P000CNCNN0N
M1299	0000000000000000000000000000000000000000000000000000000000000000000000000000000000000000000J0P00
M668	000000000000000000000000000000000000000000000000000000000000000000000000000000000JPPSN0N000CCN00
M1300	00000000000000000000000000000000000000000000000000000000000000000000000000000000000000000J0.P000
M669	000000000000000000000000000000000000000000000000000000000000000000000000000000J0.PPP00CN00000000
M1301	000000000000000000000000000000000000000000000000000000000000000000000000000000000000J00P00000000
M1302	0000000000000000000000000000000000000000000000000000000000000000000000000000000000000000J0P00000
M1303	000000000000000000000000000000000000000000000000000000000000000000000000000000000000000J00P00000
M1304	0000000000000000000000000000000000000000000000000000000000000000000000000000J0.0.PPP0P0000000000
M670	000000000000000000000000000000000000000000000000000000000000000000000000000000J0.PPP0PCN0NNSNN00
M1305	00000000000000000000000000000000000000000000000000000000000000000000000000000000000000J000P.P000
M1306	000000000000000000000000000000000000000000000000000000000000000000000000000000000000000J00P.P000
M1307	0000000000000000000000000000000000000000000000000000000000000000000000000000000000000000000J0P0P
M1308	000000000000000000000000000000000000000000000000000000000000000000000000000000000000J00P00000000
M1309	0000000000000000000000000000000000000000000000000000000000000000000000000000000000000000000J0P0P
M671	0000000000000000000000000000000000000000000000000000000000000000000J00000000.0.0.0000C0NCN0.0000
M672	000000000000000000000000000000000000000000000000000000000000000000000000000000000000000000JCNN0N
M1310	00000000000000000000000000000000000000000000000000000000000000000000000000000000000000JP0P000000
M673	00000000000000000000000000000000000000000000000000000000000000000000000000000000000000J000PCNN0N
M674	00000000000000000000000000000000000000000000000000000000000000000000000000000000000000J00CN.SN0N
M676	00000000000000000000000000000000000000000000000000000000000000000000000000000000000000JP0SN.0000
M1311	00000000000000000000000000000000000000000000000000000000000000000000000000000000000000JP00000000
M1312	00000000000000000000000000000000000000000000000000000000000000000000000000000000000000J000P.0000
M677	00000000000000000000000000000000000000000000000000000000000000000000000000000000J0PP0P000CNCNC0N
M1313	000000000000000000000000000000000000000000000000000000000000000000000000000000000000J00000P.PP0P
M678	00000000000000000000000000000000000000000000000000000000000000000000000000000000000000JP0CNCNN0N
M1314	00000000000000000000000000000000000000000000000000000000000000000000000000000000000000000000JP0P
M1315	00000000000000000000000000000000000000000000000000000000000000000000000000000000000000000JP.0000
M679	000000000000000000000000000000000000000000000000000000000000000000000000000000000000000J00PSN000
M1316	00000000000000000000000000000000000000000000000000000000000000000000000000000000000000J00PP.0000
M1317	0000000000000000000000000000000000000000000000000000000000000000000000000000000J.0PP0P0000000000
M1318	0000000000000000000000000000000000000000000000000000000000000000000000000000000000000000000J0P00
M1319	0000000000000000000000000000000000000000000000000000000000000000000000000000JP.00000000000000000
M680	000000000000000000000000000000000000000000000000000000000000000000000J0000SC.0.N.NNN0N0000000000
M681	0000000000000000000000000000000000000000000000000000000000000000000000000000J0.0SNNNSCCC00000000
M1320	000000000000000000000000000000000000000000000000000000000000000000000000000J.P.0.000000000000000
M682	0000000000000000000000000000000000000000000000000000000000000000000J000000PCC0.00000000000000000
M1321	000000000000000000000000000000000000000000000000000000000000000000000000000J.P.00000000000000000
M683	0000000000000000000000000000000000000000000000000000000000000000000J0000000CCN.C.N00000000000000
M1322	000000000000000000000000000000000000000000000000000000000000000000000000000J.P.00000000000000000
M1323	0000000000000000000000000000000000000000000000000000000000000000000000000000J0.0.P000000000.0000
M1324	0000000000000000000000000000000000000000000000000000000000000000000000000000000000000000000J0P0P
M685	000000000000000000000000000000000000000000000000000000000000000000000000000000000JPP0P0S0C000000
M686	0000000000000000000000000000000000000000000000000000000000000000000000000000JP.S0000000000000000
M1325	000000000000000000000000000000000000000000000000000000000000000000000000000J.P.P.PP0000000000000
M1326	0000000000000000000000000000000000000000000000000000000000000000000000000000JP.00000000000000000
M1327	00000000000000000000000000000000000000000000000000000000000000000000000000JP.0.00000000000000000
M1328	00000000000000000000000000000000000000000000000000000000000000000000000000000000000000J0000.PP00
M687	000000000000000000000000000000000000000000000000000000000000000000000000000000000000000J0P0CCN00
M688	00000000000000000000000000000000000000000000000000000000000000000000000000000000J0PP0PCN0NNSNN00
M689	0000000000000000000000000000000000000000000000000000000000000000000000000000000000000J0P0CN.SN0N
M690	00000000000000000000000000000000000000000000000000000000000000000000000000000000J0PP0P00CCN.NN0N
M691	000000000000000000000000000000000000000000000000000000000000000000000000000J.0.0.PPPCSSN0C000000
M1329	00000000000000000000000000000000000000000000000000000000000000000000000000000000000000000J0.P000
M1330	0000000000000000000000000000000000000000000000000000000000000000000000000000000000000J0000P.P000
M1331	0000000000000000000000000000000000000000000000000000000000000000000000000000000000000000000J0P0P
M1332	00000000000000000000000000000000000000000000000000000000000000000000000000000000000000J00P0.0000
M692	0000000000000000000000000000000000000000000000000000000000000000000000000000000J.0PP000C0NN.N000
M693	000000000000000000000000000000000000000000000000000000000000000000000000000000000000J0000PPCNN0N
M1333	000000000000000000000000000000000000000000000000000000000000000000000000000J.0.0.P00000000000000
M695	0000000000000000000000000000000000000000000000000000000000000000000000000000J0.0.PPP0P0P0SN00000
M1334	0000000000000000000000000000000000000000000000000000000000000000000000000000000000000000000J0P00
M696	000000000000000000000000000000000000000000000000000000000000000000000000000J.0.0.0PP00SN00N.0000
M697	000000000000000000000000000000000000000000000000000000000000000000000000000000000000J00P0CNCNN00
M1335	00000000000000000000000000000000000000000000000000000000000000000000000000000000000000000J0.PP00
M1336	000000000000000000000000000000000000000000000000000000000000000000000000000J.0.0.0PP0P0P0PP.0000
M1337	000000000000000000000000000000000000000000000000000000000000000000000000000000000000000000J.P000
M1338	00000000000000000000000000000000000000000000000000000000000000000000000000000000000000J000P.P00P
M1339	0000000000000000000000000000000000000000000000000000000000000000000000000000000000000000000J0P0P
M1340	000000000000000000000000000000000000000000000000000000000000000000000000000000000JPP0P0P0P000000
M1341	00000000000000000000000000000000000000000000000000000000000000000000000000000000000000000J0.PP0P
M698	00000000000000000000000000000000000000000000000000000000000000000000000000000000J0PP0PC00CN.NC00
M699	000000000000000000000000000000000000000000000000000000000000000000000000000000000000J00P0CNCSN00
M1342	0000000000000000000000000000000000000000000000000000000000000000000000000000000000000000000J0P0P
M1343	00000000000000000000000000000000000000000000000000000000000000000000000000000000J0000P0P000.PP00
M700	000000000000000000000000000000000000000000000000000000000000000000000000000000J0.PPP00C0S0000000
M701	0000000000000000000000000000000000000000000000000000000000000000000000000000J0.0.PPSC0000N0.N000
M702	0000000000000000000000000000000000000000000000000000000000000000000000000J00.0.0.0000C0N0N000000
M1344	0000000000000000000000000000000000000000000000000000000000000000000000000000J0.0.PPP0P0P00000000
M1345	0000000000000000000000000000000000000000000000000000000000000000000000000000000000000J0P0PP.P000
M703	00000000000000000000000000000000000000000000000000000000000000000000000000000000000000J00PPCNN00
M1346	000000000000000000000000000000000000000000000000000000000000000000000000000000J0.0NN000000000000
M704	0000000000000000000000000000000000000000000000000000000000000000000000000000000000000J0P0C000000
M1347	000000000000000000000000000000000000000000000000000000000000000000000000000000000000000J00P.P000
M705	0000000000000000000000000000000000000000000000000000000000000000000000000000000000000J0PS0NCNN0N
M1348	00000000000000000000000000000000000000000000000000000000000000000000000000000000000000J00PP.PP0P
M1349	00000000000000000000000000000000000000000000000000000000000000000000000000000000J0PP0P0000000000
M706	0000000000000000000000000000000000000000000000000000000000000000000000000000J0.C.NNN0SCS0CN00000
M707	0000000000000000000000000000000000000000000000000000000000000000000000000000000J.PPP0PC00NNCNN00
M1350	00000000000000000000000000000000000000000000000000000000000000000000000000000000JPP0000000000000
M709	00000000000000000000000000000000000000000000000000000000000000000000000000000000000000J00CN.SN0N
M710	0000000000000000000000000000000000000000000000000000000000000000000000000000J0.0.PPP0P0S0CN.0000
M711	00000000000000000000000000000000000000000000000000000000000000000000000000000000000000000NNCNN0N
M712	00000000000000000000000000000000000000000000000000000000000000000000000000000000J0000P000PP.S000
M713	000000000000000000000000000000000000000000000000000000000000000000000000000J.0.C.0000SS0000.0000
M714	000000000000000000000000000000000000000000000000000000000000000000000000000000000000000J0PPCNN0N
M715	000000000000000000000000000000000000000000000000000000000000000000000000000J.0.0SNNN0N0N0NN.NN0N
M716	000000000000000000000000000000000000000000000000000000000000000000000000000J.0.0.PPP0C0N00000000
M717	00000000000000000000000000000000000000000000000000000000000000000000000000000000J0PP0PC00CN.CN00
M718	00000000000000000000000000000000000000000000000000000000000000000000000000J0.0S0.NNN0CCN00NCN000
M1353	0000000000000000000000000000000000000000000000000000000000000000000000000000000000000000000J000P
M1354	0000000000000000000000000000000000000000000000000000000000000000000000000000000000000000J00.000P
M1355	0000000000000000000000000000000000000000000000000000000000000000000000000000000000000000000J000P
M1356	0000000000000000000000000000000000000000000000000000000000000000000000000000000000000000000J000P
M1357	00000000000000000000000000000000000000000000000000000000000000000000000000000000000000000J0.000P
M1358	00000000000000000000000000000000000000000000000000000000000000000000000000000000000000000000J00P
M1359	000000000000000000000000000000000000000000000000000000000000000000000000000000000000000000000J0P
M1360	00000000000000000000000000000000000000000000000000000000000000000000000000000000000000000J0.000P
M1361	0000000000000000000000000000000000000000000000000000000000000000000000000000000000000000000J000P
M1362	00000000000000000000000000000000000000000000000000000000000000000000000000000000000000000000J00P
M1363	00000000000000000000000000000000000000000000000000000000000000000000000000000000000000000000J00P
M1364	00000000000000000000000000000000000000000000000000000000000000000000000000000000000000000000J000
M1365	00000000000000000000000000000000000000000000000000000000000000000000000000000000000000000000J00P
M1366	00000000000000000000000000000000000000000000000000000000000000000000000000000000000000000000J00P
M1367	0000000000000000000000000000000000000000000000000000000000000000000000000000000000000000000J000P
M719	000000000000000000000000000000000000000000000000000000000000000000000000000000000000J0000S0.000N
M1368	0000000000000000000000000000000000000000000000000000000000000000000000000000000000000000000000JP
M1369	00000000000000000000000000000000000000000000000000000000000000000000000000000000000000000000J00P
M1370	00000000000000000000000000000000000000000000000000000000000000000000000000000000000000000J0.000P
M1371	00000000000000000000000000000000000000000000000000000000000000000000000000000000000000000000J00P
M1372	0000000000000000000000000000000000000000000000000000000000000000000000000000000000000000000J000P
M1373	00000000000000000000000000000000000000000000000000000000000000000000000000000000000000000000J00P
M720	0000000000000000000000000000000000000000000000000000000000000000000000000000000000000J000CNCCN00
M1374	0000000000000000000000000000000000000000000000000000000000000000000000000000000000000000000J0P00
M1375	00000000000000000000000000000000000000000000000000000000000000000000000000000000000000J000P.0000
M1376	00000000000000000000000000000000000000000000000000000000000000000000000000000000000000000000J00P
M1377	0000000000000000000000000000000000000000000000000000000000000000000000000000000000000000J0P.0P0P
M722	00000000000000000000000000000000000000000000000000000000000000000000000000000000000000000JP.0C00
M1378	0000000000000000000000000000000000000000000000000000000000000000000000000000000000000000000J000P
M1379	0000000000000000000000000000000000000000000000000000000000000000000000000000000000000000J0P.0000
M1380	0000000000000000000000000000000000000000000000000000000000000000000000000000000000000000000J0P0P
M1381	0000000000000000000000000000000000000000000000000000000000000000000000000000000000000000000J0P00
M1382	00000000000000000000000000000000000000000000000000000000000000000000000000000000000000000000J00P
M1383	00000000000000000000000000000000000000000000000000000000000000000000000000000000000000000000JP0P
M1384	00000000000000000000000000000000000000000000000000000000000000000000000000000000000000000000J00P
M1385	00000000000000000000000000000000000000000000000000000000000000000000000000000000000000000J0.000P
M1386	0000000000000000000000000000000000000000000000000000000000000000000000000000000000000000000J0P0P
M1387	00000000000000000000000000000000000000000000000000000000000000000000000000000000000000000000J00P
M1388	0000000000000000000000000000000000000000000000000000000000000000000000000000000000000000000J000P
M1389	00000000000000000000000000000000000000000000000000000000000000000000000000000000000000000J0.0P00
M723	00000000000000000000000000000000000000000000000000000000000000000000000000000000000000J0000C000N
M1390	0000000000000000000000000000000000000000000000000000000000000000000000000000000000000000000J000P
M1391	0000000000000000000000000000000000000000000000000000000000000000000000000000000000000000000J0P0P
M1392	0000000000000000000000000000000000000000000000000000000000000000000000000000000000000000000J000P
M724	0000000000000000000000000000000000000000000000000000000000000000000000000000000000000J000CN.CN0N
M725	000000000000000000000000000000000000000000000000000000000000000000000000000000000000J00000P.C000
M1393	00000000000000000000000000000000000000000000000000000000000000000000000000000000000000000J0.PP0P
M1394	00000000000000000000000000000000000000000000000000000000000000000000000000000000000000000000JP00
M1395	0000000000000000000000000000000000000000000000000000000000000000000000000000000000000000000000JP
M1396	0000000000000000000000000000000000000000000000000000000000000000000000000000000000000000000J0P0P
M726	00000000000000000000000000000000000000000000000000000000000000000000000000000000000000000J0C0N00
M727	000000000000000000000000000000000000000000000000000000000000000000000000000000000000000J00PCNN0N
M728	00000000000000000000000000000000000000000000000000000000000000000000000000000000000000000000CN0N
M1397	00000000000000000000000000000000000000000000000000000000000000000000000000000000000000000000J00P
M1398	00000000000000000000000000000000000000000000000000000000000000000000000000000000000000000J0.000P
M1399	0000000000000000000000000000000000000000000000000000000000000000000000000000000000000000000J0P00
M1400	00000000000000000000000000000000000000000000000000000000000000000000000000000000000000000JP.0000
M1401	0000000000000000000000000000000000000000000000000000000000000000000000000000000000000000000J0P0P
M1402	000000000000000000000000000000000000000000000000000000000000000000000000000000000000000J00P.P000
M1403	00000000000000000000000000000000000000000000000000000000000000000000000000000000000000000000J00P
M1404	00000000000000000000000000000000000000000000000000000000000000000000000000000000000000000000J00P
M1405	00000000000000000000000000000000000000000000000000000000000000000000000000000000000000000J0.0P0P
M1406	00000000000000000000000000000000000000000000000000000000000000000000000000000000000000000J0.0P00
M1407	000000000000000000000000000000000000000000000000000000000000000000000000000000000000000J00P.0000
M1408	000000000000000000000000000000000000000000000000000000000000000000000000000000000000000000000J0P
M1409	0000000000000000000000000000000000000000000000000000000000000000000000000000000000000000000J0P0P
M1410	00000000000000000000000000000000000000000000000000000000000000000000000000000000000000000000JP0P
M1411	0000000000000000000000000000000000000000000000000000000000000000000000000000000000000000J0P.0000
M1412	00000000000000000000000000000000000000000000000000000000000000000000000000000000000000000JP.PP0P
M730	0000000000000000000000000000000000000000000000000000000000000000000000000000000000000J000C0C0N0N
M1413	0000000000000000000000000000000000000000000000000000000000000000000000000000000000000000000J0P00
M1414	0000000000000000000000000000000000000000000000000000000000000000000000000000000000000000000J0P0P
M1415	00000000000000000000000000000000000000000000000000000000000000000000000000000000000000000000JP00
M731	00000000000000000000000000000000000000000000000000000000000000000000000000000000000000000J0.CN0N
M1416	00000000000000000000000000000000000000000000000000000000000000000000000000000000000000000000JP00
M1417	00000000000000000000000000000000000000000000000000000000000000000000000000000000000000J000P.PP0P
M1418	0000000000000000000000000000000000000000000000000000000000000000000000000000000000000000000J0P00
M1419	00000000000000000000000000000000000000000000000000000000000000000000000000000000000000000000J00P
M1420	0000000000000000000000000000000000000000000000000000000000000000000000000000000000000000000000JP
M1421	0000000000000000000000000000000000000000000000000000000000000000000000000000000000000000000000JP
M777	0000J00S.NNSNCNCN0000000000000000000000000000000000000000000000000000000000000000000000000000000
M757	PP.000000000000000000000000000000000000000000000000000000000000000000000000000000000000000000000
M758	PP.P.0000000000000000000000000000000000000000000000000000000000000000000000000000000000000000000
M759	PP.000000000000000000000000000000000000000000000000000000000000000000000000000000000000000000000
M765	PP.P.0000000000000000000000000000000000000000000000000000000000000000000000000000000000000000000
M768	0S.C.0000000000000000000000000000000000000000000000000000000000000000000000000000000000000000000
M779	00000JP00000000000000000000000000000000000000000000000000000000000000000000000000000000000000000
M783	000J.000.PPPPPPPPP000000000000000000000000000000000000000000000000000000000000000000000000000000
M784	0000J0P00000000000000000000000000000000000000000000000000000000000000000000000000000000000000000
M785	0000J0P00000000000000000000000000000000000000000000000000000000000000000000000000000000000000000
M790	0SCN.N00.N00000000000000000000000000000000000000000000000000000000000000000000000000000000000000
M791	0000J0P0.000000000000000000000000000000000000000000000000000000000000000000000000000000000000000
M792	00J0.P0C.000000000000000000000000000000000000000000000000000000000000000000000000000000000000000
M794	000J.P000000000000000000000000000000000000000000000000000000000000000000000000000000000000000000
M1032	000000000000000000000000000000000000000000000000000000J0P000000000000000000000000000000000000000
M1096	000000000000000000000000000000000000000000000000000000000000000J0PPPPPPPPPCC.N.N.N00000000000000
M1162	00000000000000000000000000000000000000000000000000000000000000000000000000000000J0PP0P0000000000
M1163	0000000000000000000000000000000000000000000000000000000000000000J000000NNNNC.N.NCNNN000000000000
M1110	0000000000000000000000000000000000000000000000000000000000000000000000000J0NCN.0.NNN0N0000000000
M1131	00000000000000000000000000000000000000000000000000000000000000000000000000000000JPPP0P000CNCNN00
M1021	000000000000000000000000000000000000000000000000000000000000000J0PP00000000000000000000000000000
M1034	00000000000000000000000000000000000000000000000000000J00PPPPP.C.CNNSNCNNNNN000000000000000000000
M1035	00000000000000000000000000000000000000000000000000000J00PPPPP.PCNNNNCNNNNNNN.0.00000000000000000
M1036	0000000000000000000000000000000000000000000000000000000J0000P.PSCCNSNNNNNNCN.N000000000000000000
M1037	0000000000000000000000000000000000000000000000000000J00PPPPPP.P.00000000000000000000000000000000
M1042	0000000000000000000000000000000000000000000000000000000J00000.PCNNNNN000000000000000000000000000
M1043	00000000000000000000000000000000000000000000000000000J0P0000000000000000000000000000000000000000
M1044	000000000000000000000000000000000000000000000000000000J0P000000000000000000000000000000000000000
M1052	00000000000000000000000000000000000000000000000000000000000JP.P.00000000000000000000000000000000
M1093	0000000000000000000000000000000000000000000000000000000000000000J00PCCNNNNNSCN.0C000000000000000
M1094	000000000000000000000000000000000000000000000000000000000000000J0000NNNNNNN000000000000000000000
M1095	000000000000000000000000000000000000000000000000000000000000000J00CNNN00000000000000000000000000
M1099	0000000000000000000000000000000000000000000000000000000000000000J00PP000000000000000000000000000
M1101	0000000000000000000000000000000000000000000000000000000000000000J00CNNNNNNNCC0000000000000000000
M1108	00000000000000000000000000000000000000000000000000000000000000J.0SS0000NNNNC.N.00000000000000000
M1109	000000000000000000000000000000000000000000000000000000000000000000000000000J.P.PCN00000000000000
M1112	0000000000000000000000000000000000000000000000000000000000000000000000000000JP.00000000000000000
M1113	000000000000000000000000000000000000000000000000000000000000000000000000000J.P.C.NN0000000000000
M1114	000000000000000000000000000000000000000000000000000000000000000000000J0000CN.0.C0000000000000000
M1116	000000000000000000000000000000000000000000000000000000000000000000000000000J.P.C.NNN0N0N0N000000
M1117	0000000000000000000000000000000000000000000000000000000000000000000000J000P000000000000000000000
M1120	000000000000000000000000000000000000000000000000000000000000000000000000000J.P.PCNNN0N000C000000
M1121	0000000000000000000000000000000000000000000000000000000000000000000000J000PP.0.00000000000000000
M1122	0000000000000000000000000000000000000000000000000000000000000000000000000000CN.N.NNN000000000000
M1123	0000000000000000000000000000000000000000000000000000000000000000000000J000CNCN.N.N00000000000000
M1124	0000000000000000000000000000000000000000000000000000000000000000000000000000JP.P.PPP0C0N0NN.0000
M1125	000000000000000000000000000000000000000000000000000000000000000000J00PP0000000000000000000000000
M1126	0000000000000000000000000000000000000000000000000000000000000000000000000000J0.0.PPP0P0C00000000
M1127	0000000000000000000000000000000000000000000000000000000000000000000J0PPPPPCN.0.00000000000000000
M1128	00000000000000000000000000000000000000000000000000000000000000000J0000000000CC.N.000000000000000
M1129	00000000000000000000000000000000000000000000000000000000000000000000J00000PPCN.NSNNN0N00000.0000
M1178	00000000000000000000000000000000000000000000000000000000000000000000000000000000J0PP0P0000P00000
M1179	000000000000000000000000000000000000000000000000000000000000000000J0000PPPPP.P.00000000000000000
M1351	00000000000000000000000000000000000000000000000000000000000000000000000000000000000000JPCNSSNN00
M1352	00000000000000000000000000000000000000000000000000000000000000000000000000000000000000000J0.P000
M1422	00J0.000.000000000000000000000000000000000000000000000000000000000000000000000000000000000000000
M1423	000000J0.000000000000000000000000000000000000000000000000000000000000000000000000000000000000000
M1424	00000000J000000000000000000000000000000000000000000000000000000000000000000000000000000000000000
M1425	00000000000J000000000000000000000000000000000000000000000000000000000000000000000000000000000000
M1426	00000000000000J000000000000000000000000000000000000000000000000000000000000000000000000000000000
M734	000000000000000J00S0000C0000SC000000000000000000000000000000000000000000000000000000000000000000
M1427	0000000000000000J0000000000000000000000000000000000000000000000000000000000000000000000000000000
M1428	0000000000000000J0000000000000000000000000000000000000000000000000000000000000000000000000000000
M1429	0000000000000000J0000000000000000000000000000000000000000000000000000000000000000000000000000000
M1430	00000000000000000J000000000000000000000000000000000000000000000000000000000000000000000000000000
M1431	00000000000000000J000000000000000000000000000000000000000000000000000000000000000000000000000000
M1432	000000000000000000J00000000000000000000000000000000000000000000000000000000000000000000000000000
M1433	000000000000000000J00000000000000000000000000000000000000000000000000000000000000000000000000000
M1434	00000000000000000000J000000000000000000000000000000000000000000000000000000000000000000000000000
M1435	0000000000000000000J0000000000000000000000000000000000000000000000000000000000000000000000000000
M1436	0000000000000000000J0000000000000000000000000000000000000000000000000000000000000000000000000000
M1437	0000000000000000000J0000000000000000000000000000000000000000000000000000000000000000000000000000
M1438	000000000000000000000000J00000000000000000000000000000000000000000000000000000000000000000000000
M738	0000000000000000000000000000J0000000000000000000000000000000000000000000000000000000000000000000
M1439	0000000000000000000000000000J0000000000000000000000000000000000000000000000000000000000000000000
M1440	000000000000000000000000000000J00000000000000000000000000000000000000000000000000000000000000000
M1441	000000000000000000000000000000J00000000000000000000000000000000000000000000000000000000000000000
M739	000000000000000000000000000000J000000000C0000000000000000000000000000000000000000000000000000000
M1442	0000000000000000000000000000000J0000000000000000000000000000000000000000000000000000000000000000
M1443	00000000000000000000000000000000J000000000000000000000000000000000000000000000000000000000000000
M1444	0000000000000000000000000000000J0000000000000000000000000000000000000000000000000000000000000000
M1445	0000000000000000000000000000000000000000J0.00000000000000000000000000000000000000000000000000000
M1446	000000000000000000000000000000000000000000J00000000000000000000000000000000000000000000000000000
M1447	000000000000000000000000000000000000000000J00000000000000000000000000000000000000000000000000000
M1448	000000000000000000000000000000000000000000J00000000000000000000000000000000000000000000000000000
M742	00000000000000000000000000000000000000000000000000J0C0000000000000000000000000000000000000000000
M1449	0000000000000000000000000000000000000000000000000000J0000000000000000000000000000000000000000000
M1450	00000000000000000000000000000000000000000000000000000J000000000000000000000000000000000000000000
M1451	00000000000000000000000000000000000000000000000000000000J0000.0000000000000000000000000000000000
M1452	000000000000000000000000000000000000000000000000000000000000000J00000000000000000000000000000000
M1453	0000000000000000000000000000000000000000000000000000000000000000J0000000000000000000000000000000
M1454	00000000000000000000000000000000000000000000000000000000000000000J000000000000000000000000000000
M1455	0000000000000000000000000000000000000000000000000000000000000000000000000J0000000000000000000000
M743	00000000000000000000000000000000000000000000000000000000000000000000000000J0S0000000000000000000
M1456	00000000000000000000000000000000000000000000000000000000000000000000000000J0.0000000000000000000
M1457	000000000000000000000000000000000000000000000000000000000000000000000000000J.0.00000000000000000
M744	000000000000000000000000000000000000000000000000000000000000000000000000000J.0C0.000000000000000
M1458	000000000000000000000000000000000000000000000000000000000000000000000000000J.0.0.000000000000000
M1459	000000000000000000000000000000000000000000000000000000000000000000000000000J.0.00000000000000000
M1460	000000000000000000000000000000000000000000000000000000000000000000000000000J.0.0.000000000000000
M1461	0000000000000000000000000000000000000000000000000000000000000000000000000000J0.0.000000000000000
M1462	00000000000000000000000000000000000000000000000000000000000000000000000000000J.0.000000000000000
M1463	000000000000000000000000000000000000000000000000000000000000000000000000000000J0.000000000000000
M1464	0000000000000000000000000000000000000000000000000000000000000000000000000000000J.000000000000000
M1465	00000000000000000000000000000000000000000000000000000000000000000000000000000000J000000000000000
M1466	000000000000000000000000000000000000000000000000000000000000000000000000000000000J00000000000000
M746	000000000000000000000000000000000000000000000000000000000000000000000000000000000000J0000S0.C000
M1467	000000000000000000000000000000000000000000000000000000000000000000000000000000000000J00000000000
M1468	0000000000000000000000000000000000000000000000000000000000000000000000000000000000000J00000.0000
M1469	0000000000000000000000000000000000000000000000000000000000000000000000000000000000000J0000000000
M1470	00000000000000000000000000000000000000000000000000000000000000000000000000000000000000J000000000
M1471	00000000000000000000000000000000000000000000000000000000000000000000000000000000000000000J0.0000
M1472	0000000000000000000000000000000000000000000000000000000000000000000000000000000000000000000J0000
M1473	0000000000000000000000000000000000000000000000000000000000000000000000000000000000000000000J0000
M1474	0000000000000000000000000000000000000000000000000000000000000000000000000000000000000000000J0000
M1475	00000000000000000000000000000000000000000000000000000000000000000000000000000000000000000000J000
M1476	00000000000000000000000000000000000000000000000000000000000000000000000000000000000000000000J000
M1477	000000000000000000000000000000000000000000000000000000000000000000000000000000000000000000000J00
M1478	000000000000000000000000000000000000000000000000000000000000000000000000000000000000000000000J00
M1479	0J0000000000000000000000000000000000000000000000000000000000000000000000000000000000000000000000
M1480	0J0000000000000000000000000000000000000000000000000000000000000000000000000000000000000000000000
M1481	0J.000000000000000000000000000000000000000000000000000000000000000000000000000000000000000000000
M1482	0J.000000000000000000000000000000000000000000000000000000000000000000000000000000000000000000000
M1483	0J.000000000000000000000000000000000000000000000000000000000000000000000000000000000000000000000
M1484	0J.000000000000000000000000000000000000000000000000000000000000000000000000000000000000000000000
M1485	00J000000000000000000000000000000000000000000000000000000000000000000000000000000000000000000000
M1486	00J000000000000000000000000000000000000000000000000000000000000000000000000000000000000000000000
M1487	00J000000000000000000000000000000000000000000000000000000000000000000000000000000000000000000000
M1488	00J000000000000000000000000000000000000000000000000000000000000000000000000000000000000000000000
M1489	00J000000000000000000000000000000000000000000000000000000000000000000000000000000000000000000000
M1490	00J000000000000000000000000000000000000000000000000000000000000000000000000000000000000000000000
M1491	000J00000000000000000000000000000000000000000000000000000000000000000000000000000000000000000000
M1492	00J000000000000000000000000000000000000000000000000000000000000000000000000000000000000000000000
M1493	00J000000000000000000000000000000000000000000000000000000000000000000000000000000000000000000000
M1494	00J000000000000000000000000000000000000000000000000000000000000000000000000000000000000000000000
M1495	00J000000000000000000000000000000000000000000000000000000000000000000000000000000000000000000000
M1496	000J00000000000000000000000000000000000000000000000000000000000000000000000000000000000000000000
M1497	000J00000000000000000000000000000000000000000000000000000000000000000000000000000000000000000000
M1498	000J00000000000000000000000000000000000000000000000000000000000000000000000000000000000000000000
M1499	000J00000000000000000000000000000000000000000000000000000000000000000000000000000000000000000000
M1500	000J00000000000000000000000000000000000000000000000000000000000000000000000000000000000000000000
M1501	000J00000000000000000000000000000000000000000000000000000000000000000000000000000000000000000000
M1502	000J00000000000000000000000000000000000000000000000000000000000000000000000000000000000000000000
M1503	000J00000000000000000000000000000000000000000000000000000000000000000000000000000000000000000000
M1504	000J00000000000000000000000000000000000000000000000000000000000000000000000000000000000000000000
M1505	000J00000000000000000000000000000000000000000000000000000000000000000000000000000000000000000000
M1506	000J00000000000000000000000000000000000000000000000000000000000000000000000000000000000000000000
M1507	000J00000000000000000000000000000000000000000000000000000000000000000000000000000000000000000000
M1508	000J00000000000000000000000000000000000000000000000000000000000000000000000000000000000000000000
M1509	000J00000000000000000000000000000000000000000000000000000000000000000000000000000000000000000000
M1510	000J00000000000000000000000000000000000000000000000000000000000000000000000000000000000000000000
M1511	000J.0000000000000000000000000000000000000000000000000000000000000000000000000000000000000000000
M1512	000J00000000000000000000000000000000000000000000000000000000000000000000000000000000000000000000
M1513	000J00000000000000000000000000000000000000000000000000000000000000000000000000000000000000000000
M1514	000J00000000000000000000000000000000000000000000000000000000000000000000000000000000000000000000
M1515	000J.0000000000000000000000000000000000000000000000000000000000000000000000000000000000000000000
M1516	000J.0000000000000000000000000000000000000000000000000000000000000000000000000000000000000000000
M1517	000J.0000000000000000000000000000000000000000000000000000000000000000000000000000000000000000000
M1518	000J.0000000000000000000000000000000000000000000000000000000000000000000000000000000000000000000
M1519	000J.0000000000000000000000000000000000000000000000000000000000000000000000000000000000000000000
M1520	000J.0000000000000000000000000000000000000000000000000000000000000000000000000000000000000000000
M1521	000J.0000000000000000000000000000000000000000000000000000000000000000000000000000000000000000000
M1522	000J.0000000000000000000000000000000000000000000000000000000000000000000000000000000000000000000
M1523	000J.0000000000000000000000000000000000000000000000000000000000000000000000000000000000000000000
M1524	000J.0000000000000000000000000000000000000000000000000000000000000000000000000000000000000000000
M1525	000J.0000000000000000000000000000000000000000000000000000000000000000000000000000000000000000000
M1526	000J.0000000000000000000000000000000000000000000000000000000000000000000000000000000000000000000
M1527	000J.0000000000000000000000000000000000000000000000000000000000000000000000000000000000000000000
M1528	000J.0000000000000000000000000000000000000000000000000000000000000000000000000000000000000000000
M1529	000J.0000000000000000000000000000000000000000000000000000000000000000000000000000000000000000000
M1530	0000J0000000000000000000000000000000000000000000000000000000000000000000000000000000000000000000
M1531	0000J0000000000000000000000000000000000000000000000000000000000000000000000000000000000000000000
M1532	0000J0000000000000000000000000000000000000000000000000000000000000000000000000000000000000000000
M1533	0000J0000000000000000000000000000000000000000000000000000000000000000000000000000000000000000000
M1534	0000J0000000000000000000000000000000000000000000000000000000000000000000000000000000000000000000
M1535	0000J0000000000000000000000000000000000000000000000000000000000000000000000000000000000000000000
M1536	0000J0000000000000000000000000000000000000000000000000000000000000000000000000000000000000000000
M1537	0000J0000000000000000000000000000000000000000000000000000000000000000000000000000000000000000000
M1538	0000J0000000000000000000000000000000000000000000000000000000000000000000000000000000000000000000
M1539	0000J0000000000000000000000000000000000000000000000000000000000000000000000000000000000000000000
M1540	0000J0000000000000000000000000000000000000000000000000000000000000000000000000000000000000000000
M1541	0000J0000000000000000000000000000000000000000000000000000000000000000000000000000000000000000000
M1542	0000J0000000000000000000000000000000000000000000000000000000000000000000000000000000000000000000
M1543	0000J0000000000000000000000000000000000000000000000000000000000000000000000000000000000000000000
M1544	0000J0000000000000000000000000000000000000000000000000000000000000000000000000000000000000000000
M1545	0000J0000000000000000000000000000000000000000000000000000000000000000000000000000000000000000000
M1546	0000J0000000000000000000000000000000000000000000000000000000000000000000000000000000000000000000
M1547	0000J0000000000000000000000000000000000000000000000000000000000000000000000000000000000000000000
M1548	0000J0000000000000000000000000000000000000000000000000000000000000000000000000000000000000000000
M1549	0000J0000000000000000000000000000000000000000000000000000000000000000000000000000000000000000000
M1550	0000J0000000000000000000000000000000000000000000000000000000000000000000000000000000000000000000
M1551	0000J0000000000000000000000000000000000000000000000000000000000000000000000000000000000000000000
M1552	0000J0000000000000000000000000000000000000000000000000000000000000000000000000000000000000000000
M1553	0000J0000000000000000000000000000000000000000000000000000000000000000000000000000000000000000000
M1554	0000J0000000000000000000000000000000000000000000000000000000000000000000000000000000000000000000
M1555	0000J0000000000000000000000000000000000000000000000000000000000000000000000000000000000000000000
M1556	0000J0000000000000000000000000000000000000000000000000000000000000000000000000000000000000000000
M1557	0000J0000000000000000000000000000000000000000000000000000000000000000000000000000000000000000000
M1558	0000J0000000000000000000000000000000000000000000000000000000000000000000000000000000000000000000
M1559	0000J0000000000000000000000000000000000000000000000000000000000000000000000000000000000000000000
M1560	0000J0000000000000000000000000000000000000000000000000000000000000000000000000000000000000000000
M1561	0000J0000000000000000000000000000000000000000000000000000000000000000000000000000000000000000000
M1562	0000J0000000000000000000000000000000000000000000000000000000000000000000000000000000000000000000
M1563	0000J0000000000000000000000000000000000000000000000000000000000000000000000000000000000000000000
M1564	0000J0000000000000000000000000000000000000000000000000000000000000000000000000000000000000000000
M1565	0000J0000000000000000000000000000000000000000000000000000000000000000000000000000000000000000000
M1566	0000J0000000000000000000000000000000000000000000000000000000000000000000000000000000000000000000
M1567	0000J0000000000000000000000000000000000000000000000000000000000000000000000000000000000000000000
M1568	0000J0000000000000000000000000000000000000000000000000000000000000000000000000000000000000000000
M1569	0000J0000000000000000000000000000000000000000000000000000000000000000000000000000000000000000000
M1570	0000J0000000000000000000000000000000000000000000000000000000000000000000000000000000000000000000
M1571	0000J0000000000000000000000000000000000000000000000000000000000000000000000000000000000000000000
M1572	0000J0000000000000000000000000000000000000000000000000000000000000000000000000000000000000000000
M1573	0000J0000000000000000000000000000000000000000000000000000000000000000000000000000000000000000000
M1574	0000J0000000000000000000000000000000000000000000000000000000000000000000000000000000000000000000
M1575	0000J0000000000000000000000000000000000000000000000000000000000000000000000000000000000000000000
M1576	0000J0000000000000000000000000000000000000000000000000000000000000000000000000000000000000000000
M1577	0000J0000000000000000000000000000000000000000000000000000000000000000000000000000000000000000000
M1578	0000J0000000000000000000000000000000000000000000000000000000000000000000000000000000000000000000
M1579	0000J0000000000000000000000000000000000000000000000000000000000000000000000000000000000000000000
M1580	0000J0000000000000000000000000000000000000000000000000000000000000000000000000000000000000000000
M1581	0000J0000000000000000000000000000000000000000000000000000000000000000000000000000000000000000000
M1582	0000J0000000000000000000000000000000000000000000000000000000000000000000000000000000000000000000
M1583	0000J0000000000000000000000000000000000000000000000000000000000000000000000000000000000000000000
M1584	0000J0000000000000000000000000000000000000000000000000000000000000000000000000000000000000000000
M1585	0000J0000000000000000000000000000000000000000000000000000000000000000000000000000000000000000000
M1586	0000J0000000000000000000000000000000000000000000000000000000000000000000000000000000000000000000
M1587	0000J0000000000000000000000000000000000000000000000000000000000000000000000000000000000000000000
M1588	0000J0000000000000000000000000000000000000000000000000000000000000000000000000000000000000000000
M1589	0000J0000000000000000000000000000000000000000000000000000000000000000000000000000000000000000000
M1590	0000J0000000000000000000000000000000000000000000000000000000000000000000000000000000000000000000
M1591	0000J0000000000000000000000000000000000000000000000000000000000000000000000000000000000000000000
M1592	0000J0000000000000000000000000000000000000000000000000000000000000000000000000000000000000000000
M1593	0000J0000000000000000000000000000000000000000000000000000000000000000000000000000000000000000000
M1594	0000J0000000000000000000000000000000000000000000000000000000000000000000000000000000000000000000
M1595	0000J0000000000000000000000000000000000000000000000000000000000000000000000000000000000000000000
M1596	0000J0000000000000000000000000000000000000000000000000000000000000000000000000000000000000000000
M1597	0000J0000000000000000000000000000000000000000000000000000000000000000000000000000000000000000000
M1598	00000J000000000000000000000000000000000000000000000000000000000000000000000000000000000000000000
M1599	00000J000000000000000000000000000000000000000000000000000000000000000000000000000000000000000000
M1600	00000J000000000000000000000000000000000000000000000000000000000000000000000000000000000000000000
M1601	00000J000000000000000000000000000000000000000000000000000000000000000000000000000000000000000000
M1602	00000J000000000000000000000000000000000000000000000000000000000000000000000000000000000000000000
M1603	00000J000000000000000000000000000000000000000000000000000000000000000000000000000000000000000000
M1604	00000J000000000000000000000000000000000000000000000000000000000000000000000000000000000000000000
M1605	00000J000000000000000000000000000000000000000000000000000000000000000000000000000000000000000000
M1606	00000J000000000000000000000000000000000000000000000000000000000000000000000000000000000000000000
M1607	00000J000000000000000000000000000000000000000000000000000000000000000000000000000000000000000000
M1608	00000J000000000000000000000000000000000000000000000000000000000000000000000000000000000000000000
M1609	00000J000000000000000000000000000000000000000000000000000000000000000000000000000000000000000000
M1610	00000J000000000000000000000000000000000000000000000000000000000000000000000000000000000000000000
M1611	00000J000000000000000000000000000000000000000000000000000000000000000000000000000000000000000000
M1612	00000J000000000000000000000000000000000000000000000000000000000000000000000000000000000000000000
M1613	00000J000000000000000000000000000000000000000000000000000000000000000000000000000000000000000000
M1614	00000J000000000000000000000000000000000000000000000000000000000000000000000000000000000000000000
M1615	00000J000000000000000000000000000000000000000000000000000000000000000000000000000000000000000000
M1616	00000J000000000000000000000000000000000000000000000000000000000000000000000000000000000000000000
M1617	00000J000000000000000000000000000000000000000000000000000000000000000000000000000000000000000000
M1618	00000J000000000000000000000000000000000000000000000000000000000000000000000000000000000000000000
M1619	00000J000000000000000000000000000000000000000000000000000000000000000000000000000000000000000000
M1620	00000J000000000000000000000000000000000000000000000000000000000000000000000000000000000000000000
M1621	00000J000000000000000000000000000000000000000000000000000000000000000000000000000000000000000000
M1622	00000J000000000000000000000000000000000000000000000000000000000000000000000000000000000000000000
M1623	00000J000000000000000000000000000000000000000000000000000000000000000000000000000000000000000000
M1624	00000J000000000000000000000000000000000000000000000000000000000000000000000000000000000000000000
M1625	00000J000000000000000000000000000000000000000000000000000000000000000000000000000000000000000000
M1626	00000J000000000000000000000000000000000000000000000000000000000000000000000000000000000000000000
M1627	00000J000000000000000000000000000000000000000000000000000000000000000000000000000000000000000000
M1628	00000J000000000000000000000000000000000000000000000000000000000000000000000000000000000000000000
M1629	00000J000000000000000000000000000000000000000000000000000000000000000000000000000000000000000000
M1630	00000J000000000000000000000000000000000000000000000000000000000000000000000000000000000000000000
M1631	00000J000000000000000000000000000000000000000000000000000000000000000000000000000000000000000000
M1632	00000J000000000000000000000000000000000000000000000000000000000000000000000000000000000000000000
M1633	00000J000000000000000000000000000000000000000000000000000000000000000000000000000000000000000000
M1634	00000J000000000000000000000000000000000000000000000000000000000000000000000000000000000000000000
M1635	00000J000000000000000000000000000000000000000000000000000000000000000000000000000000000000000000
M1636	00000J000000000000000000000000000000000000000000000000000000000000000000000000000000000000000000
M1637	00000J000000000000000000000000000000000000000000000000000000000000000000000000000000000000000000
M1638	00000J000000000000000000000000000000000000000000000000000000000000000000000000000000000000000000
M1639	00000J000000000000000000000000000000000000000000000000000000000000000000000000000000000000000000
M1640	000000J00000000000000000000000000000000000000000000000000000000000000000000000000000000000000000
M1641	000000J00000000000000000000000000000000000000000000000000000000000000000000000000000000000000000
M1642	00000J000000000000000000000000000000000000000000000000000000000000000000000000000000000000000000
M1643	00000J000000000000000000000000000000000000000000000000000000000000000000000000000000000000000000
M1644	000000J00000000000000000000000000000000000000000000000000000000000000000000000000000000000000000
M1645	00000J000000000000000000000000000000000000000000000000000000000000000000000000000000000000000000
M1646	00000J000000000000000000000000000000000000000000000000000000000000000000000000000000000000000000
M1647	00000J000000000000000000000000000000000000000000000000000000000000000000000000000000000000000000
M1648	00000J000000000000000000000000000000000000000000000000000000000000000000000000000000000000000000
M1649	000000J00000000000000000000000000000000000000000000000000000000000000000000000000000000000000000
M1650	000000J00000000000000000000000000000000000000000000000000000000000000000000000000000000000000000
M1651	000000J00000000000000000000000000000000000000000000000000000000000000000000000000000000000000000
M1652	000000J00000000000000000000000000000000000000000000000000000000000000000000000000000000000000000
M1653	000000J00000000000000000000000000000000000000000000000000000000000000000000000000000000000000000
M1654	000000J00000000000000000000000000000000000000000000000000000000000000000000000000000000000000000
M1655	000000J00000000000000000000000000000000000000000000000000000000000000000000000000000000000000000
M1656	000000J00000000000000000000000000000000000000000000000000000000000000000000000000000000000000000
M1657	000000J00000000000000000000000000000000000000000000000000000000000000000000000000000000000000000
M1658	000000J00000000000000000000000000000000000000000000000000000000000000000000000000000000000000000
M1659	000000J00000000000000000000000000000000000000000000000000000000000000000000000000000000000000000
M1660	000000J00000000000000000000000000000000000000000000000000000000000000000000000000000000000000000
M1661	000000J00000000000000000000000000000000000000000000000000000000000000000000000000000000000000000
M1662	000000J00000000000000000000000000000000000000000000000000000000000000000000000000000000000000000
M1663	000000J00000000000000000000000000000000000000000000000000000000000000000000000000000000000000000
M1664	000000J00000000000000000000000000000000000000000000000000000000000000000000000000000000000000000
M1665	000000J00000000000000000000000000000000000000000000000000000000000000000000000000000000000000000
M1666	000000J00000000000000000000000000000000000000000000000000000000000000000000000000000000000000000
M1667	000000J00000000000000000000000000000000000000000000000000000000000000000000000000000000000000000
M1668	000000J00000000000000000000000000000000000000000000000000000000000000000000000000000000000000000
M1669	000000J00000000000000000000000000000000000000000000000000000000000000000000000000000000000000000
M1670	000000J00000000000000000000000000000000000000000000000000000000000000000000000000000000000000000
M1671	000000J00000000000000000000000000000000000000000000000000000000000000000000000000000000000000000
M1672	000000J00000000000000000000000000000000000000000000000000000000000000000000000000000000000000000
M1673	000000J00000000000000000000000000000000000000000000000000000000000000000000000000000000000000000
M1674	0000000J0000000000000000000000000000000000000000000000000000000000000000000000000000000000000000
M1675	0000000J0000000000000000000000000000000000000000000000000000000000000000000000000000000000000000
M1676	000000J00000000000000000000000000000000000000000000000000000000000000000000000000000000000000000
M1677	000000J00000000000000000000000000000000000000000000000000000000000000000000000000000000000000000
M1678	000000J00000000000000000000000000000000000000000000000000000000000000000000000000000000000000000
M1679	0000000J0000000000000000000000000000000000000000000000000000000000000000000000000000000000000000
M1680	0000000J0000000000000000000000000000000000000000000000000000000000000000000000000000000000000000
M1681	0000000J0000000000000000000000000000000000000000000000000000000000000000000000000000000000000000
M1682	0000000J0000000000000000000000000000000000000000000000000000000000000000000000000000000000000000
M1683	0000000J0000000000000000000000000000000000000000000000000000000000000000000000000000000000000000
M1684	0000000J0000000000000000000000000000000000000000000000000000000000000000000000000000000000000000
M1685	0000000J0000000000000000000000000000000000000000000000000000000000000000000000000000000000000000
M1686	000000J00000000000000000000000000000000000000000000000000000000000000000000000000000000000000000
M1687	0000000J0000000000000000000000000000000000000000000000000000000000000000000000000000000000000000
M1688	0000000J0000000000000000000000000000000000000000000000000000000000000000000000000000000000000000
M1689	0000000J0000000000000000000000000000000000000000000000000000000000000000000000000000000000000000
M1690	0000000J0000000000000000000000000000000000000000000000000000000000000000000000000000000000000000
M1691	0000000J0000000000000000000000000000000000000000000000000000000000000000000000000000000000000000
M1692	0000000J0000000000000000000000000000000000000000000000000000000000000000000000000000000000000000
M1693	0000000J0000000000000000000000000000000000000000000000000000000000000000000000000000000000000000
M1694	0000000J0000000000000000000000000000000000000000000000000000000000000000000000000000000000000000
M1695	0000000J0000000000000000000000000000000000000000000000000000000000000000000000000000000000000000
M1696	0000000J0000000000000000000000000000000000000000000000000000000000000000000000000000000000000000
M1697	0000000J0000000000000000000000000000000000000000000000000000000000000000000000000000000000000000
M1698	0000000J0000000000000000000000000000000000000000000000000000000000000000000000000000000000000000
M1699	0000000J0000000000000000000000000000000000000000000000000000000000000000000000000000000000000000
M1700	0000000J0000000000000000000000000000000000000000000000000000000000000000000000000000000000000000
M1701	0000000J0000000000000000000000000000000000000000000000000000000000000000000000000000000000000000
M1702	0000000J0000000000000000000000000000000000000000000000000000000000000000000000000000000000000000
M1703	0000000J0000000000000000000000000000000000000000000000000000000000000000000000000000000000000000
M1704	0000000J0000000000000000000000000000000000000000000000000000000000000000000000000000000000000000
M1705	0000000J0000000000000000000000000000000000000000000000000000000000000000000000000000000000000000
M1706	0000000J0000000000000000000000000000000000000000000000000000000000000000000000000000000000000000
M1707	0000000J.000000000000000000000000000000000000000000000000000000000000000000000000000000000000000
M1708	0000000J0000000000000000000000000000000000000000000000000000000000000000000000000000000000000000
M1709	0000000J0000000000000000000000000000000000000000000000000000000000000000000000000000000000000000
M1710	0000000J0000000000000000000000000000000000000000000000000000000000000000000000000000000000000000
M1711	0000000J0000000000000000000000000000000000000000000000000000000000000000000000000000000000000000
M1712	0000000J.000000000000000000000000000000000000000000000000000000000000000000000000000000000000000
M1713	0000000J.000000000000000000000000000000000000000000000000000000000000000000000000000000000000000
M1714	0000000J.000000000000000000000000000000000000000000000000000000000000000000000000000000000000000
M1715	0000000J.000000000000000000000000000000000000000000000000000000000000000000000000000000000000000
M1716	0000000J.000000000000000000000000000000000000000000000000000000000000000000000000000000000000000
M1717	0000000J.000000000000000000000000000000000000000000000000000000000000000000000000000000000000000
M1718	0000000J.000000000000000000000000000000000000000000000000000000000000000000000000000000000000000
M1719	0000000J.000000000000000000000000000000000000000000000000000000000000000000000000000000000000000
M1720	0000000J.000000000000000000000000000000000000000000000000000000000000000000000000000000000000000
M1721	0000000J.000000000000000000000000000000000000000000000000000000000000000000000000000000000000000
M1722	0000000J.000000000000000000000000000000000000000000000000000000000000000000000000000000000000000
M1723	0000000J.000000000000000000000000000000000000000000000000000000000000000000000000000000000000000
M1724	0000000J.000000000000000000000000000000000000000000000000000000000000000000000000000000000000000
M1725	0000000J.000000000000000000000000000000000000000000000000000000000000000000000000000000000000000
M1726	0000000J.000000000000000000000000000000000000000000000000000000000000000000000000000000000000000
M1727	0000000J.000000000000000000000000000000000000000000000000000000000000000000000000000000000000000
M1728	0000000J.000000000000000000000000000000000000000000000000000000000000000000000000000000000000000
M1729	0000000J.000000000000000000000000000000000000000000000000000000000000000000000000000000000000000
M1730	0000000J.000000000000000000000000000000000000000000000000000000000000000000000000000000000000000
M1731	0000000J.000000000000000000000000000000000000000000000000000000000000000000000000000000000000000
M1732	0000000J.000000000000000000000000000000000000000000000000000000000000000000000000000000000000000
M1733	00000000J000000000000000000000000000000000000000000000000000000000000000000000000000000000000000
M1734	00000000J000000000000000000000000000000000000000000000000000000000000000000000000000000000000000
M1735	00000000J000000000000000000000000000000000000000000000000000000000000000000000000000000000000000
M1736	00000000J000000000000000000000000000000000000000000000000000000000000000000000000000000000000000
M1737	00000000J000000000000000000000000000000000000000000000000000000000000000000000000000000000000000
M1738	00000000J000000000000000000000000000000000000000000000000000000000000000000000000000000000000000
M1739	00000000J000000000000000000000000000000000000000000000000000000000000000000000000000000000000000
M1740	00000000J000000000000000000000000000000000000000000000000000000000000000000000000000000000000000
M1741	00000000J000000000000000000000000000000000000000000000000000000000000000000000000000000000000000
M1742	00000000J000000000000000000000000000000000000000000000000000000000000000000000000000000000000000
M1743	000000000J00000000000000000000000000000000000000000000000000000000000000000000000000000000000000
M1744	000000000J00000000000000000000000000000000000000000000000000000000000000000000000000000000000000
M1745	000000000J00000000000000000000000000000000000000000000000000000000000000000000000000000000000000
M1746	000000000J00000000000000000000000000000000000000000000000000000000000000000000000000000000000000
M1747	000000000J00000000000000000000000000000000000000000000000000000000000000000000000000000000000000
M1748	000000000J00000000000000000000000000000000000000000000000000000000000000000000000000000000000000
M1749	000000000J00000000000000000000000000000000000000000000000000000000000000000000000000000000000000
M1750	000000000J00000000000000000000000000000000000000000000000000000000000000000000000000000000000000
M1751	0000000000J0000000000000000000000000000000000000000000000000000000000000000000000000000000000000
M1752	0000000000J0000000000000000000000000000000000000000000000000000000000000000000000000000000000000
M1753	0000000000J0000000000000000000000000000000000000000000000000000000000000000000000000000000000000
M1754	00000000000J000000000000000000000000000000000000000000000000000000000000000000000000000000000000
M1755	00000000000J000000000000000000000000000000000000000000000000000000000000000000000000000000000000
M1756	00000000000J000000000000000000000000000000000000000000000000000000000000000000000000000000000000
M1757	00000000000J000000000000000000000000000000000000000000000000000000000000000000000000000000000000
M1758	0000000000J0000000000000000000000000000000000000000000000000000000000000000000000000000000000000
M1759	000000000000J00000000000000000000000000000000000000000000000000000000000000000000000000000000000
M1760	000000000000J00000000000000000000000000000000000000000000000000000000000000000000000000000000000
M1761	000000000000J00000000000000000000000000000000000000000000000000000000000000000000000000000000000
M1762	0000000000000J0000000000000000000000000000000000000000000000000000000000000000000000000000000000
M1763	0000000000000J0000000000000000000000000000000000000000000000000000000000000000000000000000000000
M1764	000000000000J00000000000000000000000000000000000000000000000000000000000000000000000000000000000
M1765	0000000000000J0000000000000000000000000000000000000000000000000000000000000000000000000000000000
M1766	0000000000000J0000000000000000000000000000000000000000000000000000000000000000000000000000000000
M1767	0000000000000J0000000000000000000000000000000000000000000000000000000000000000000000000000000000
M1768	0000000000000J0000000000000000000000000000000000000000000000000000000000000000000000000000000000
M1769	0000000000000J0000000000000000000000000000000000000000000000000000000000000000000000000000000000
M1770	0000000000000J0000000000000000000000000000000000000000000000000000000000000000000000000000000000
M1771	0000000000000J0000000000000000000000000000000000000000000000000000000000000000000000000000000000
M1772	0000000000000J0000000000000000000000000000000000000000000000000000000000000000000000000000000000
M1773	0000000000000J0000000000000000000000000000000000000000000000000000000000000000000000000000000000
M1774	0000000000000J0000000000000000000000000000000000000000000000000000000000000000000000000000000000
M1775	0000000000000J0000000000000000000000000000000000000000000000000000000000000000000000000000000000
M1776	0000000000000J0000000000000000000000000000000000000000000000000000000000000000000000000000000000
M1777	0000000000000J0000000000000000000000000000000000000000000000000000000000000000000000000000000000
M1778	0000000000000J0000000000000000000000000000000000000000000000000000000000000000000000000000000000
M1779	00000000000000J000000000000000000000000000000000000000000000000000000000000000000000000000000000
M1780	0000000000000J0000000000000000000000000000000000000000000000000000000000000000000000000000000000
M1781	0000000000000J0000000000000000000000000000000000000000000000000000000000000000000000000000000000
M1782	00000000000000J000000000000000000000000000000000000000000000000000000000000000000000000000000000
M1783	00000000000000J000000000000000000000000000000000000000000000000000000000000000000000000000000000
M1784	00000000000000J000000000000000000000000000000000000000000000000000000000000000000000000000000000
M1785	00000000000000J000000000000000000000000000000000000000000000000000000000000000000000000000000000
M1786	00000000000000J000000000000000000000000000000000000000000000000000000000000000000000000000000000
M1787	00000000000000J000000000000000000000000000000000000000000000000000000000000000000000000000000000
M1788	00000000000000J000000000000000000000000000000000000000000000000000000000000000000000000000000000
M1789	00000000000000J000000000000000000000000000000000000000000000000000000000000000000000000000000000
M1790	00000000000000J000000000000000000000000000000000000000000000000000000000000000000000000000000000
M1791	00000000000000J000000000000000000000000000000000000000000000000000000000000000000000000000000000
M1792	00000000000000J000000000000000000000000000000000000000000000000000000000000000000000000000000000
M1793	00000000000000J000000000000000000000000000000000000000000000000000000000000000000000000000000000
M1794	00000000000000J000000000000000000000000000000000000000000000000000000000000000000000000000000000
M1795	00000000000000J000000000000000000000000000000000000000000000000000000000000000000000000000000000
M1796	00000000000000J000000000000000000000000000000000000000000000000000000000000000000000000000000000
M1797	00000000000000J000000000000000000000000000000000000000000000000000000000000000000000000000000000
M1798	00000000000000J000000000000000000000000000000000000000000000000000000000000000000000000000000000
M1799	00000000000000J000000000000000000000000000000000000000000000000000000000000000000000000000000000
M1800	00000000000000J000000000000000000000000000000000000000000000000000000000000000000000000000000000
M1801	00000000000000J000000000000000000000000000000000000000000000000000000000000000000000000000000000
M1802	00000000000000J000000000000000000000000000000000000000000000000000000000000000000000000000000000
M1803	00000000000000J000000000000000000000000000000000000000000000000000000000000000000000000000000000
M1804	00000000000000J000000000000000000000000000000000000000000000000000000000000000000000000000000000
M1805	00000000000000J000000000000000000000000000000000000000000000000000000000000000000000000000000000
M1806	00000000000000J000000000000000000000000000000000000000000000000000000000000000000000000000000000
M1807	00000000000000J000000000000000000000000000000000000000000000000000000000000000000000000000000000
M1808	00000000000000J000000000000000000000000000000000000000000000000000000000000000000000000000000000
M1809	00000000000000J000000000000000000000000000000000000000000000000000000000000000000000000000000000
M1810	00000000000000J000000000000000000000000000000000000000000000000000000000000000000000000000000000
M1811	00000000000000J000000000000000000000000000000000000000000000000000000000000000000000000000000000
M1812	00000000000000J000000000000000000000000000000000000000000000000000000000000000000000000000000000
M1813	00000000000000J000000000000000000000000000000000000000000000000000000000000000000000000000000000
M1814	000000000000000J00000000000000000000000000000000000000000000000000000000000000000000000000000000
M1815	00000000000000J000000000000000000000000000000000000000000000000000000000000000000000000000000000
M1816	000000000000000J00000000000000000000000000000000000000000000000000000000000000000000000000000000
M1817	00000000000000J000000000000000000000000000000000000000000000000000000000000000000000000000000000
M1818	000000000000000J00000000000000000000000000000000000000000000000000000000000000000000000000000000
M1819	000000000000000J00000000000000000000000000000000000000000000000000000000000000000000000000000000
M1820	000000000000000J00000000000000000000000000000000000000000000000000000000000000000000000000000000
M1821	000000000000000J00000000000000000000000000000000000000000000000000000000000000000000000000000000
M1822	000000000000000J00000000000000000000000000000000000000000000000000000000000000000000000000000000
M1823	000000000000000J00000000000000000000000000000000000000000000000000000000000000000000000000000000
M1824	000000000000000J00000000000000000000000000000000000000000000000000000000000000000000000000000000
M1825	000000000000000J00000000000000000000000000000000000000000000000000000000000000000000000000000000
M1826	000000000000000J00000000000000000000000000000000000000000000000000000000000000000000000000000000
M1827	000000000000000J00000000000000000000000000000000000000000000000000000000000000000000000000000000
M1828	000000000000000J00000000000000000000000000000000000000000000000000000000000000000000000000000000
M1829	000000000000000J00000000000000000000000000000000000000000000000000000000000000000000000000000000
M1830	000000000000000J00000000000000000000000000000000000000000000000000000000000000000000000000000000
M1831	000000000000000J00000000000000000000000000000000000000000000000000000000000000000000000000000000
M1832	000000000000000J00000000000000000000000000000000000000000000000000000000000000000000000000000000
M1833	000000000000000J00000000000000000000000000000000000000000000000000000000000000000000000000000000
M1834	000000000000000J00000000000000000000000000000000000000000000000000000000000000000000000000000000
M1835	000000000000000J00000000000000000000000000000000000000000000000000000000000000000000000000000000
M1836	000000000000000J00000000000000000000000000000000000000000000000000000000000000000000000000000000
M1837	000000000000000J00000000000000000000000000000000000000000000000000000000000000000000000000000000
M1838	000000000000000J00000000000000000000000000000000000000000000000000000000000000000000000000000000
M1839	000000000000000J00000000000000000000000000000000000000000000000000000000000000000000000000000000
M1840	0000000000000000J0000000000000000000000000000000000000000000000000000000000000000000000000000000
M1841	000000000000000J00000000000000000000000000000000000000000000000000000000000000000000000000000000
M1842	000000000000000J00000000000000000000000000000000000000000000000000000000000000000000000000000000
M1843	000000000000000J00000000000000000000000000000000000000000000000000000000000000000000000000000000
M1844	000000000000000J00000000000000000000000000000000000000000000000000000000000000000000000000000000
M1845	000000000000000J00000000000000000000000000000000000000000000000000000000000000000000000000000000
M1846	000000000000000J00000000000000000000000000000000000000000000000000000000000000000000000000000000
M1847	000000000000000J00000000000000000000000000000000000000000000000000000000000000000000000000000000
M1848	000000000000000J00000000000000000000000000000000000000000000000000000000000000000000000000000000
M1849	000000000000000J00000000000000000000000000000000000000000000000000000000000000000000000000000000
M1850	000000000000000J00000000000000000000000000000000000000000000000000000000000000000000000000000000
M1851	000000000000000J00000000000000000000000000000000000000000000000000000000000000000000000000000000
M1852	0000000000000000J0000000000000000000000000000000000000000000000000000000000000000000000000000000
M1853	0000000000000000J0000000000000000000000000000000000000000000000000000000000000000000000000000000
M1854	0000000000000000J0000000000000000000000000000000000000000000000000000000000000000000000000000000
M1855	0000000000000000J0000000000000000000000000000000000000000000000000000000000000000000000000000000
M1856	0000000000000000J0000000000000000000000000000000000000000000000000000000000000000000000000000000
M1857	0000000000000000J0000000000000000000000000000000000000000000000000000000000000000000000000000000
M1858	0000000000000000J0000000000000000000000000000000000000000000000000000000000000000000000000000000
M1859	0000000000000000J0000000000000000000000000000000000000000000000000000000000000000000000000000000
M1860	0000000000000000J0000000000000000000000000000000000000000000000000000000000000000000000000000000
M1861	0000000000000000J0000000000000000000000000000000000000000000000000000000000000000000000000000000
M1862	0000000000000000J0000000000000000000000000000000000000000000000000000000000000000000000000000000
M1863	0000000000000000J0000000000000000000000000000000000000000000000000000000000000000000000000000000
M1864	0000000000000000J0000000000000000000000000000000000000000000000000000000000000000000000000000000
M1865	0000000000000000J0000000000000000000000000000000000000000000000000000000000000000000000000000000
M1866	0000000000000000J0000000000000000000000000000000000000000000000000000000000000000000000000000000
M1867	0000000000000000J0000000000000000000000000000000000000000000000000000000000000000000000000000000
M1868	0000000000000000J0000000000000000000000000000000000000000000000000000000000000000000000000000000
M1869	0000000000000000J0000000000000000000000000000000000000000000000000000000000000000000000000000000
M1870	0000000000000000J0000000000000000000000000000000000000000000000000000000000000000000000000000000
M1871	0000000000000000J0000000000000000000000000000000000000000000000000000000000000000000000000000000
M1872	0000000000000000J0000000000000000000000000000000000000000000000000000000000000000000000000000000
M1873	0000000000000000J0000000000000000000000000000000000000000000000000000000000000000000000000000000
M1874	0000000000000000J0000000000000000000000000000000000000000000000000000000000000000000000000000000
M1875	0000000000000000J0000000000000000000000000000000000000000000000000000000000000000000000000000000
M1876	0000000000000000J0000000000000000000000000000000000000000000000000000000000000000000000000000000
M1877	0000000000000000J0000000000000000000000000000000000000000000000000000000000000000000000000000000
M1878	0000000000000000J0000000000000000000000000000000000000000000000000000000000000000000000000000000
M1879	0000000000000000J0000000000000000000000000000000000000000000000000000000000000000000000000000000
M1880	0000000000000000J0000000000000000000000000000000000000000000000000000000000000000000000000000000
M1881	0000000000000000J0000000000000000000000000000000000000000000000000000000000000000000000000000000
M1882	0000000000000000J0000000000000000000000000000000000000000000000000000000000000000000000000000000
M1883	0000000000000000J0000000000000000000000000000000000000000000000000000000000000000000000000000000
M1884	0000000000000000J0000000000000000000000000000000000000000000000000000000000000000000000000000000
M1885	0000000000000000J0000000000000000000000000000000000000000000000000000000000000000000000000000000
M1886	0000000000000000J0000000000000000000000000000000000000000000000000000000000000000000000000000000
M1887	0000000000000000J0000000000000000000000000000000000000000000000000000000000000000000000000000000
M1888	0000000000000000J0000000000000000000000000000000000000000000000000000000000000000000000000000000
M1889	0000000000000000J0000000000000000000000000000000000000000000000000000000000000000000000000000000
M1890	0000000000000000J0000000000000000000000000000000000000000000000000000000000000000000000000000000
M1891	0000000000000000J0000000000000000000000000000000000000000000000000000000000000000000000000000000
M1892	0000000000000000J0000000000000000000000000000000000000000000000000000000000000000000000000000000
M1893	0000000000000000J0000000000000000000000000000000000000000000000000000000000000000000000000000000
M1894	0000000000000000J0000000000000000000000000000000000000000000000000000000000000000000000000000000
M1895	0000000000000000J0000000000000000000000000000000000000000000000000000000000000000000000000000000
M1896	0000000000000000J0000000000000000000000000000000000000000000000000000000000000000000000000000000
M1897	0000000000000000J0000000000000000000000000000000000000000000000000000000000000000000000000000000
M1898	0000000000000000J0000000000000000000000000000000000000000000000000000000000000000000000000000000
M1899	0000000000000000J0000000000000000000000000000000000000000000000000000000000000000000000000000000
M1900	0000000000000000J0000000000000000000000000000000000000000000000000000000000000000000000000000000
M1901	0000000000000000J0000000000000000000000000000000000000000000000000000000000000000000000000000000
M1902	0000000000000000J0000000000000000000000000000000000000000000000000000000000000000000000000000000
M1903	00000000000000000J000000000000000000000000000000000000000000000000000000000000000000000000000000
M1904	00000000000000000J000000000000000000000000000000000000000000000000000000000000000000000000000000
M1905	00000000000000000J000000000000000000000000000000000000000000000000000000000000000000000000000000
M1906	00000000000000000J000000000000000000000000000000000000000000000000000000000000000000000000000000
M1907	00000000000000000J000000000000000000000000000000000000000000000000000000000000000000000000000000
M1908	00000000000000000J000000000000000000000000000000000000000000000000000000000000000000000000000000
M1909	0000000000000000J0000000000000000000000000000000000000000000000000000000000000000000000000000000
M1910	00000000000000000J000000000000000000000000000000000000000000000000000000000000000000000000000000
M1911	00000000000000000J000000000000000000000000000000000000000000000000000000000000000000000000000000
M1912	00000000000000000J000000000000000000000000000000000000000000000000000000000000000000000000000000
M1913	00000000000000000J000000000000000000000000000000000000000000000000000000000000000000000000000000
M1914	00000000000000000J000000000000000000000000000000000000000000000000000000000000000000000000000000
M1915	00000000000000000J000000000000000000000000000000000000000000000000000000000000000000000000000000
M1916	00000000000000000J000000000000000000000000000000000000000000000000000000000000000000000000000000
M1917	00000000000000000J000000000000000000000000000000000000000000000000000000000000000000000000000000
M1918	00000000000000000J000000000000000000000000000000000000000000000000000000000000000000000000000000
M1919	00000000000000000J000000000000000000000000000000000000000000000000000000000000000000000000000000
M1920	00000000000000000J000000000000000000000000000000000000000000000000000000000000000000000000000000
M1921	00000000000000000J000000000000000000000000000000000000000000000000000000000000000000000000000000
M1922	00000000000000000J000000000000000000000000000000000000000000000000000000000000000000000000000000
M1923	00000000000000000J000000000000000000000000000000000000000000000000000000000000000000000000000000
M1924	00000000000000000J000000000000000000000000000000000000000000000000000000000000000000000000000000
M1925	00000000000000000J000000000000000000000000000000000000000000000000000000000000000000000000000000
M1926	00000000000000000J000000000000000000000000000000000000000000000000000000000000000000000000000000
M1927	00000000000000000J000000000000000000000000000000000000000000000000000000000000000000000000000000
M1928	00000000000000000J000000000000000000000000000000000000000000000000000000000000000000000000000000
M1929	00000000000000000J000000000000000000000000000000000000000000000000000000000000000000000000000000
M1930	00000000000000000J000000000000000000000000000000000000000000000000000000000000000000000000000000
M1931	00000000000000000J000000000000000000000000000000000000000000000000000000000000000000000000000000
M1932	00000000000000000J000000000000000000000000000000000000000000000000000000000000000000000000000000
M1933	00000000000000000J000000000000000000000000000000000000000000000000000000000000000000000000000000
M1934	00000000000000000J000000000000000000000000000000000000000000000000000000000000000000000000000000
M1935	00000000000000000J000000000000000000000000000000000000000000000000000000000000000000000000000000
M1936	00000000000000000J000000000000000000000000000000000000000000000000000000000000000000000000000000
M1937	00000000000000000J000000000000000000000000000000000000000000000000000000000000000000000000000000
M1938	00000000000000000J000000000000000000000000000000000000000000000000000000000000000000000000000000
M1939	00000000000000000J000000000000000000000000000000000000000000000000000000000000000000000000000000
M1940	00000000000000000J000000000000000000000000000000000000000000000000000000000000000000000000000000
M1941	00000000000000000J000000000000000000000000000000000000000000000000000000000000000000000000000000
M1942	00000000000000000J000000000000000000000000000000000000000000000000000000000000000000000000000000
M1943	00000000000000000J000000000000000000000000000000000000000000000000000000000000000000000000000000
M1944	00000000000000000J000000000000000000000000000000000000000000000000000000000000000000000000000000
M1945	00000000000000000J000000000000000000000000000000000000000000000000000000000000000000000000000000
M1946	00000000000000000J000000000000000000000000000000000000000000000000000000000000000000000000000000
M1947	00000000000000000J000000000000000000000000000000000000000000000000000000000000000000000000000000
M1948	00000000000000000J000000000000000000000000000000000000000000000000000000000000000000000000000000
M1949	00000000000000000J000000000000000000000000000000000000000000000000000000000000000000000000000000
M1950	000000000000000000J00000000000000000000000000000000000000000000000000000000000000000000000000000
M1951	00000000000000000J000000000000000000000000000000000000000000000000000000000000000000000000000000
M1952	00000000000000000J000000000000000000000000000000000000000000000000000000000000000000000000000000
M1953	00000000000000000J000000000000000000000000000000000000000000000000000000000000000000000000000000
M1954	00000000000000000J000000000000000000000000000000000000000000000000000000000000000000000000000000
M1955	00000000000000000J000000000000000000000000000000000000000000000000000000000000000000000000000000
M1956	00000000000000000J000000000000000000000000000000000000000000000000000000000000000000000000000000
M1957	00000000000000000J000000000000000000000000000000000000000000000000000000000000000000000000000000
M1958	00000000000000000J000000000000000000000000000000000000000000000000000000000000000000000000000000
M1959	00000000000000000J000000000000000000000000000000000000000000000000000000000000000000000000000000
M1960	00000000000000000J000000000000000000000000000000000000000000000000000000000000000000000000000000
M1961	000000000000000000J00000000000000000000000000000000000000000000000000000000000000000000000000000
M1962	00000000000000000J000000000000000000000000000000000000000000000000000000000000000000000000000000
M1963	00000000000000000J000000000000000000000000000000000000000000000000000000000000000000000000000000
M1964	00000000000000000J000000000000000000000000000000000000000000000000000000000000000000000000000000
M1965	00000000000000000J000000000000000000000000000000000000000000000000000000000000000000000000000000
M1966	00000000000000000J000000000000000000000000000000000000000000000000000000000000000000000000000000
M1967	000000000000000000J00000000000000000000000000000000000000000000000000000000000000000000000000000
M1968	000000000000000000J00000000000000000000000000000000000000000000000000000000000000000000000000000
M1969	000000000000000000J00000000000000000000000000000000000000000000000000000000000000000000000000000
M1970	000000000000000000J00000000000000000000000000000000000000000000000000000000000000000000000000000
M1971	000000000000000000J00000000000000000000000000000000000000000000000000000000000000000000000000000
M1972	000000000000000000J00000000000000000000000000000000000000000000000000000000000000000000000000000
M1973	000000000000000000J00000000000000000000000000000000000000000000000000000000000000000000000000000
M1974	000000000000000000J00000000000000000000000000000000000000000000000000000000000000000000000000000
M1975	000000000000000000J00000000000000000000000000000000000000000000000000000000000000000000000000000
M1976	000000000000000000J00000000000000000000000000000000000000000000000000000000000000000000000000000
M1977	000000000000000000J00000000000000000000000000000000000000000000000000000000000000000000000000000
M1978	000000000000000000J00000000000000000000000000000000000000000000000000000000000000000000000000000
M1979	000000000000000000J00000000000000000000000000000000000000000000000000000000000000000000000000000
M1980	000000000000000000J00000000000000000000000000000000000000000000000000000000000000000000000000000
M1981	000000000000000000J00000000000000000000000000000000000000000000000000000000000000000000000000000
M1982	000000000000000000J00000000000000000000000000000000000000000000000000000000000000000000000000000
M1983	000000000000000000J00000000000000000000000000000000000000000000000000000000000000000000000000000
M1984	000000000000000000J00000000000000000000000000000000000000000000000000000000000000000000000000000
M1985	000000000000000000J00000000000000000000000000000000000000000000000000000000000000000000000000000
M1986	000000000000000000J00000000000000000000000000000000000000000000000000000000000000000000000000000
M1987	000000000000000000J00000000000000000000000000000000000000000000000000000000000000000000000000000
M1988	000000000000000000J00000000000000000000000000000000000000000000000000000000000000000000000000000
M1989	000000000000000000J00000000000000000000000000000000000000000000000000000000000000000000000000000
M1990	000000000000000000J00000000000000000000000000000000000000000000000000000000000000000000000000000
M1991	000000000000000000J00000000000000000000000000000000000000000000000000000000000000000000000000000
M1992	000000000000000000J00000000000000000000000000000000000000000000000000000000000000000000000000000
M1993	000000000000000000J00000000000000000000000000000000000000000000000000000000000000000000000000000
M1994	000000000000000000J00000000000000000000000000000000000000000000000000000000000000000000000000000
M1995	000000000000000000J00000000000000000000000000000000000000000000000000000000000000000000000000000
M1996	000000000000000000J00000000000000000000000000000000000000000000000000000000000000000000000000000
M1997	000000000000000000J00000000000000000000000000000000000000000000000000000000000000000000000000000
M1998	000000000000000000J00000000000000000000000000000000000000000000000000000000000000000000000000000
M1999	000000000000000000J00000000000000000000000000000000000000000000000000000000000000000000000000000
M2000	000000000000000000J00000000000000000000000000000000000000000000000000000000000000000000000000000
M2001	000000000000000000J00000000000000000000000000000000000000000000000000000000000000000000000000000
M2002	000000000000000000J00000000000000000000000000000000000000000000000000000000000000000000000000000
M2003	000000000000000000J00000000000000000000000000000000000000000000000000000000000000000000000000000
M2004	000000000000000000J00000000000000000000000000000000000000000000000000000000000000000000000000000
M2005	000000000000000000J00000000000000000000000000000000000000000000000000000000000000000000000000000
M2006	000000000000000000J00000000000000000000000000000000000000000000000000000000000000000000000000000
M2007	000000000000000000J00000000000000000000000000000000000000000000000000000000000000000000000000000
M2008	000000000000000000J00000000000000000000000000000000000000000000000000000000000000000000000000000
M2009	000000000000000000J00000000000000000000000000000000000000000000000000000000000000000000000000000
M2010	000000000000000000J00000000000000000000000000000000000000000000000000000000000000000000000000000
M2011	000000000000000000J00000000000000000000000000000000000000000000000000000000000000000000000000000
M2012	000000000000000000J00000000000000000000000000000000000000000000000000000000000000000000000000000
M2013	000000000000000000J00000000000000000000000000000000000000000000000000000000000000000000000000000
M2014	000000000000000000J00000000000000000000000000000000000000000000000000000000000000000000000000000
M2015	000000000000000000J00000000000000000000000000000000000000000000000000000000000000000000000000000
M2016	000000000000000000J00000000000000000000000000000000000000000000000000000000000000000000000000000
M2017	000000000000000000J00000000000000000000000000000000000000000000000000000000000000000000000000000
M2018	0000000000000000000J0000000000000000000000000000000000000000000000000000000000000000000000000000
M2019	0000000000000000000J0000000000000000000000000000000000000000000000000000000000000000000000000000
M2020	0000000000000000000J0000000000000000000000000000000000000000000000000000000000000000000000000000
M2021	0000000000000000000J0000000000000000000000000000000000000000000000000000000000000000000000000000
M2022	0000000000000000000J0000000000000000000000000000000000000000000000000000000000000000000000000000
M2023	0000000000000000000J0000000000000000000000000000000000000000000000000000000000000000000000000000
M2024	0000000000000000000J0000000000000000000000000000000000000000000000000000000000000000000000000000
M2025	0000000000000000000J0000000000000000000000000000000000000000000000000000000000000000000000000000
M2026	0000000000000000000J0000000000000000000000000000000000000000000000000000000000000000000000000000
M2027	0000000000000000000J0000000000000000000000000000000000000000000000000000000000000000000000000000
M2028	0000000000000000000J0000000000000000000000000000000000000000000000000000000000000000000000000000
M2029	0000000000000000000J0000000000000000000000000000000000000000000000000000000000000000000000000000
M2030	0000000000000000000J0000000000000000000000000000000000000000000000000000000000000000000000000000
M2031	0000000000000000000J0000000000000000000000000000000000000000000000000000000000000000000000000000
M2032	0000000000000000000J0000000000000000000000000000000000000000000000000000000000000000000000000000
M2033	00000000000000000000J000000000000000000000000000000000000000000000000000000000000000000000000000
M2034	00000000000000000000J000000000000000000000000000000000000000000000000000000000000000000000000000
M2035	00000000000000000000J000000000000000000000000000000000000000000000000000000000000000000000000000
M2036	00000000000000000000J000000000000000000000000000000000000000000000000000000000000000000000000000
M2037	00000000000000000000J000000000000000000000000000000000000000000000000000000000000000000000000000
M2038	00000000000000000000J000000000000000000000000000000000000000000000000000000000000000000000000000
M2039	0000000000000000000J0000000000000000000000000000000000000000000000000000000000000000000000000000
M2040	0000000000000000000J0000000000000000000000000000000000000000000000000000000000000000000000000000
M2041	0000000000000000000J0000000000000000000000000000000000000000000000000000000000000000000000000000
M2042	0000000000000000000J0000000000000000000000000000000000000000000000000000000000000000000000000000
M2043	0000000000000000000J0000000000000000000000000000000000000000000000000000000000000000000000000000
M2044	0000000000000000000J0000000000000000000000000000000000000000000000000000000000000000000000000000
M2045	0000000000000000000J0000000000000000000000000000000000000000000000000000000000000000000000000000
M2046	0000000000000000000J0000000000000000000000000000000000000000000000000000000000000000000000000000
M2047	0000000000000000000J0000000000000000000000000000000000000000000000000000000000000000000000000000
M2048	0000000000000000000J0000000000000000000000000000000000000000000000000000000000000000000000000000
M2049	0000000000000000000J0000000000000000000000000000000000000000000000000000000000000000000000000000
M2050	0000000000000000000J0000000000000000000000000000000000000000000000000000000000000000000000000000
M2051	0000000000000000000J0000000000000000000000000000000000000000000000000000000000000000000000000000
M2052	0000000000000000000J0000000000000000000000000000000000000000000000000000000000000000000000000000
M2053	0000000000000000000J0000000000000000000000000000000000000000000000000000000000000000000000000000
M2054	0000000000000000000J0000000000000000000000000000000000000000000000000000000000000000000000000000
M2055	0000000000000000000J0000000000000000000000000000000000000000000000000000000000000000000000000000
M2056	0000000000000000000J0000000000000000000000000000000000000000000000000000000000000000000000000000
M2057	0000000000000000000J0000000000000000000000000000000000000000000000000000000000000000000000000000
M2058	0000000000000000000J0000000000000000000000000000000000000000000000000000000000000000000000000000
M2059	00000000000000000000000J000000000000000000000000000000000000000000000000000000000000000000000000
M2060	00000000000000000000000J000000000000000000000000000000000000000000000000000000000000000000000000
M2061	00000000000000000000000J000000000000000000000000000000000000000000000000000000000000000000000000
M2062	00000000000000000000000J000000000000000000000000000000000000000000000000000000000000000000000000
M2063	00000000000000000000000J000000000000000000000000000000000000000000000000000000000000000000000000
M2064	00000000000000000000000J000000000000000000000000000000000000000000000000000000000000000000000000
M2065	00000000000000000000000J000000000000000000000000000000000000000000000000000000000000000000000000
M2066	00000000000000000000000J000000000000000000000000000000000000000000000000000000000000000000000000
M2067	00000000000000000000000J000000000000000000000000000000000000000000000000000000000000000000000000
M2068	00000000000000000000000J000000000000000000000000000000000000000000000000000000000000000000000000
M2069	00000000000000000000000J000000000000000000000000000000000000000000000000000000000000000000000000
M2070	00000000000000000000000J000000000000000000000000000000000000000000000000000000000000000000000000
M2071	00000000000000000000000J000000000000000000000000000000000000000000000000000000000000000000000000
M2072	00000000000000000000000J000000000000000000000000000000000000000000000000000000000000000000000000
M2073	00000000000000000000000J000000000000000000000000000000000000000000000000000000000000000000000000
M2074	00000000000000000000000J000000000000000000000000000000000000000000000000000000000000000000000000
M2075	000000000000000000000000J00000000000000000000000000000000000000000000000000000000000000000000000
M2076	000000000000000000000000J00000000000000000000000000000000000000000000000000000000000000000000000
M2077	000000000000000000000000J00000000000000000000000000000000000000000000000000000000000000000000000
M2078	000000000000000000000000J00000000000000000000000000000000000000000000000000000000000000000000000
M2079	000000000000000000000000J00000000000000000000000000000000000000000000000000000000000000000000000
M2080	000000000000000000000000J00000000000000000000000000000000000000000000000000000000000000000000000
M2081	0000000000000000000000000J0000000000000000000000000000000000000000000000000000000000000000000000
M2082	00000000000000000000000000J000000000000000000000000000000000000000000000000000000000000000000000
M2083	00000000000000000000000000J000000000000000000000000000000000000000000000000000000000000000000000
M2084	00000000000000000000000000J000000000000000000000000000000000000000000000000000000000000000000000
M2085	00000000000000000000000000J000000000000000000000000000000000000000000000000000000000000000000000
M2086	00000000000000000000000000J000000000000000000000000000000000000000000000000000000000000000000000
M2087	00000000000000000000000000J000000000000000000000000000000000000000000000000000000000000000000000
M2088	00000000000000000000000000J000000000000000000000000000000000000000000000000000000000000000000000
M2089	000000000000000000000000000J00000000000000000000000000000000000000000000000000000000000000000000
M2090	000000000000000000000000000J00000000000000000000000000000000000000000000000000000000000000000000
M2091	000000000000000000000000000J00000000000000000000000000000000000000000000000000000000000000000000
M2092	000000000000000000000000000J00000000000000000000000000000000000000000000000000000000000000000000
M2093	000000000000000000000000000J00000000000000000000000000000000000000000000000000000000000000000000
M2094	000000000000000000000000000J00000000000000000000000000000000000000000000000000000000000000000000
M2095	000000000000000000000000000J00000000000000000000000000000000000000000000000000000000000000000000
M2096	000000000000000000000000000J00000000000000000000000000000000000000000000000000000000000000000000
M2097	000000000000000000000000000J00000000000000000000000000000000000000000000000000000000000000000000
M2098	000000000000000000000000000J00000000000000000000000000000000000000000000000000000000000000000000
M2099	000000000000000000000000000J00000000000000000000000000000000000000000000000000000000000000000000
M2100	000000000000000000000000000J00000000000000000000000000000000000000000000000000000000000000000000
M2101	000000000000000000000000000J00000000000000000000000000000000000000000000000000000000000000000000
M2102	000000000000000000000000000J00000000000000000000000000000000000000000000000000000000000000000000
M2103	000000000000000000000000000J00000000000000000000000000000000000000000000000000000000000000000000
M2104	000000000000000000000000000J00000000000000000000000000000000000000000000000000000000000000000000
M2105	000000000000000000000000000J00000000000000000000000000000000000000000000000000000000000000000000
M2106	000000000000000000000000000J00000000000000000000000000000000000000000000000000000000000000000000
M2107	000000000000000000000000000J00000000000000000000000000000000000000000000000000000000000000000000
M2108	000000000000000000000000000J00000000000000000000000000000000000000000000000000000000000000000000
M2109	000000000000000000000000000J00000000000000000000000000000000000000000000000000000000000000000000
M2110	000000000000000000000000000J00000000000000000000000000000000000000000000000000000000000000000000
M2111	000000000000000000000000000J00000000000000000000000000000000000000000000000000000000000000000000
M2112	000000000000000000000000000J00000000000000000000000000000000000000000000000000000000000000000000
M2113	0000000000000000000000000000J0000000000000000000000000000000000000000000000000000000000000000000
M2114	000000000000000000000000000J00000000000000000000000000000000000000000000000000000000000000000000
M2115	000000000000000000000000000J00000000000000000000000000000000000000000000000000000000000000000000
M2116	000000000000000000000000000J00000000000000000000000000000000000000000000000000000000000000000000
M2117	000000000000000000000000000J00000000000000000000000000000000000000000000000000000000000000000000
M2118	000000000000000000000000000J00000000000000000000000000000000000000000000000000000000000000000000
M2119	000000000000000000000000000J00000000000000000000000000000000000000000000000000000000000000000000
M2120	000000000000000000000000000J00000000000000000000000000000000000000000000000000000000000000000000
M2121	000000000000000000000000000J00000000000000000000000000000000000000000000000000000000000000000000
M2122	000000000000000000000000000J00000000000000000000000000000000000000000000000000000000000000000000
M2123	000000000000000000000000000J00000000000000000000000000000000000000000000000000000000000000000000
M2124	000000000000000000000000000J00000000000000000000000000000000000000000000000000000000000000000000
M2125	000000000000000000000000000J00000000000000000000000000000000000000000000000000000000000000000000
M2126	0000000000000000000000000000J0000000000000000000000000000000000000000000000000000000000000000000
M2127	000000000000000000000000000J00000000000000000000000000000000000000000000000000000000000000000000
M2128	0000000000000000000000000000J0000000000000000000000000000000000000000000000000000000000000000000
M2129	000000000000000000000000000J00000000000000000000000000000000000000000000000000000000000000000000
M2130	0000000000000000000000000000J0000000000000000000000000000000000000000000000000000000000000000000
M2131	0000000000000000000000000000J0000000000000000000000000000000000000000000000000000000000000000000
M2132	0000000000000000000000000000J0000000000000000000000000000000000000000000000000000000000000000000
M2133	0000000000000000000000000000J0000000000000000000000000000000000000000000000000000000000000000000
M2134	0000000000000000000000000000J0000000000000000000000000000000000000000000000000000000000000000000
M2135	0000000000000000000000000000J0000000000000000000000000000000000000000000000000000000000000000000
M2136	0000000000000000000000000000J0000000000000000000000000000000000000000000000000000000000000000000
M2137	0000000000000000000000000000J0000000000000000000000000000000000000000000000000000000000000000000
M2138	0000000000000000000000000000J0000000000000000000000000000000000000000000000000000000000000000000
M2139	0000000000000000000000000000J0000000000000000000000000000000000000000000000000000000000000000000
M2140	0000000000000000000000000000J0000000000000000000000000000000000000000000000000000000000000000000
M2141	0000000000000000000000000000J0000000000000000000000000000000000000000000000000000000000000000000
M2142	0000000000000000000000000000J0000000000000000000000000000000000000000000000000000000000000000000
M2143	0000000000000000000000000000J0000000000000000000000000000000000000000000000000000000000000000000
M2144	0000000000000000000000000000J0000000000000000000000000000000000000000000000000000000000000000000
M2145	0000000000000000000000000000J0000000000000000000000000000000000000000000000000000000000000000000
M2146	0000000000000000000000000000J0000000000000000000000000000000000000000000000000000000000000000000
M2147	0000000000000000000000000000J0000000000000000000000000000000000000000000000000000000000000000000
M2148	0000000000000000000000000000J0000000000000000000000000000000000000000000000000000000000000000000
M2149	0000000000000000000000000000J0000000000000000000000000000000000000000000000000000000000000000000
M2150	0000000000000000000000000000J0000000000000000000000000000000000000000000000000000000000000000000
M2151	0000000000000000000000000000J0000000000000000000000000000000000000000000000000000000000000000000
M2152	0000000000000000000000000000J0000000000000000000000000000000000000000000000000000000000000000000
M2153	0000000000000000000000000000J0000000000000000000000000000000000000000000000000000000000000000000
M2154	0000000000000000000000000000J0000000000000000000000000000000000000000000000000000000000000000000
M2155	0000000000000000000000000000J0000000000000000000000000000000000000000000000000000000000000000000
M2156	0000000000000000000000000000J0000000000000000000000000000000000000000000000000000000000000000000
M2157	0000000000000000000000000000J0000000000000000000000000000000000000000000000000000000000000000000
M2158	0000000000000000000000000000J0000000000000000000000000000000000000000000000000000000000000000000
M2159	0000000000000000000000000000J0000000000000000000000000000000000000000000000000000000000000000000
M2160	0000000000000000000000000000J0000000000000000000000000000000000000000000000000000000000000000000
M2161	0000000000000000000000000000J0000000000000000000000000000000000000000000000000000000000000000000
M2162	0000000000000000000000000000J0000000000000000000000000000000000000000000000000000000000000000000
M2163	0000000000000000000000000000J0000000000000000000000000000000000000000000000000000000000000000000
M2164	0000000000000000000000000000J0000000000000000000000000000000000000000000000000000000000000000000
M2165	0000000000000000000000000000J0000000000000000000000000000000000000000000000000000000000000000000
M2166	0000000000000000000000000000J0000000000000000000000000000000000000000000000000000000000000000000
M2167	0000000000000000000000000000J0000000000000000000000000000000000000000000000000000000000000000000
M2168	0000000000000000000000000000J0000000000000000000000000000000000000000000000000000000000000000000
M2169	0000000000000000000000000000J0000000000000000000000000000000000000000000000000000000000000000000
M2170	0000000000000000000000000000J0000000000000000000000000000000000000000000000000000000000000000000
M2171	0000000000000000000000000000J0000000000000000000000000000000000000000000000000000000000000000000
M2172	0000000000000000000000000000J0000000000000000000000000000000000000000000000000000000000000000000
M2173	0000000000000000000000000000J0000000000000000000000000000000000000000000000000000000000000000000
M2174	0000000000000000000000000000J0000000000000000000000000000000000000000000000000000000000000000000
M2175	0000000000000000000000000000J0000000000000000000000000000000000000000000000000000000000000000000
[truncated: 2,004 more rows]
