# Supplementary material for: Cooperation by necessity: condition- and density-dependent reproductive tactics of female house mice
Source: Commun Biol. 2022 Apr 12;5:348. doi: 10.1038/s42003-022-03267-2 (PMC9005510; doi:10.1038/s42003-022-03267-2)
Supplement: Supplementary file 5 — Supplementary Data 2 [file 42003_2022_3267_MOESM5_ESM.csv]

ID	female_birthdate	Date	SessionID	stratum	tostratum	weight
M3	01/03/2006	13/04/2007	4	C	S	31.8
M4	20/09/2005	13/04/2007	4	N	S	28.9
M8	10/01/2007	13/04/2007	4	N	S	22.3
M9	17/08/2006	13/04/2007	4	N	C	24.55
M10	10/01/2007	06/06/2007	6	N	C	29.8
M14	01/11/2006	13/04/2007	4	P	C	20.7
M19	23/11/2006	13/04/2007	4	S	C	20.8
M19	23/11/2006	06/06/2007	6	N	C	24.9
M19	23/11/2006	31/03/2008	15	C	N	31
M19	23/11/2006	25/04/2008	16	N	C	28.6
M25	02/08/2007	05/06/2008	18	N	C	25.8
M31	25/04/2007	06/06/2007	6	P	S	22.2
M32	14/09/2006	28/08/2007	8	C	S	26.9
M32	14/09/2006	05/06/2008	18	S	C	29.7
M32	14/09/2006	22/07/2008	19	C	N	29.2
M35	30/05/2007	11/07/2007	7	P	S	30.3
M38	30/07/2006	13/04/2007	4	C	S	23.1
M39	01/09/2006	06/06/2007	6	C	S	23.7
M39	01/09/2006	28/08/2007	8	N	C	25.9
M40	02/02/2007	28/08/2007	8	C	S	23.4
M43	25/09/2006	13/04/2007	4	S	C	24.9
M45	12/10/2006	13/04/2007	4	N	S	21.2
M45	12/10/2006	19/05/2007	5	S	S	23.6
M45	12/10/2006	06/06/2007	6	S	S	22.9
M50	23/11/2006	28/08/2007	8	N	C	29.4
M53	02/03/2007	13/04/2007	4	P	S	30.6
M54	28/08/2007	05/06/2008	18	C	S	28.5
M54	28/08/2007	22/07/2008	19	S	S	28.4
M55	02/03/2007	13/04/2007	4	S	S	27.4
M56	10/09/2006	13/04/2007	4	C	C	22.6
M56	10/09/2006	06/06/2007	6	S	S	24.7
M57	17/09/2006	25/04/2008	16	N	N	27.8
M819	16/09/2006	13/04/2007	4	P	P	20.7
M819	16/09/2006	19/05/2007	5	P	P	22.2
M58	03/03/2011	28/06/2011	54	C	N	26.1
M59	09/06/2011	03/08/2011	56	P	P	19
M59	09/06/2011	26/03/2012	63	C	C	25.8
M60	02/03/2008	25/04/2008	16	P	C	19.6
M60	02/03/2008	05/06/2008	18	C	N	25.4
M60	02/03/2008	22/07/2008	19	N	N	27.5
M60	02/03/2008	09/09/2008	21	C	N	28.9
M61	22/11/2007	25/04/2008	16	S	N	23.2
M828	31/07/2008	09/09/2008	21	P	P	18.6
M62	06/10/2007	05/06/2008	18	C	C	29.3
M63	27/10/2007	25/04/2008	16	C	C	25.4
M830	17/12/2007	05/06/2008	18	N	N	25.2
M66	04/09/2007	31/03/2008	15	P	P	25.1
M66	04/09/2007	22/07/2008	19	C	N	28.3
M834	06/02/2008	31/03/2008	15	P	P	19.2
M836	21/01/2008	31/03/2008	15	P	P	18
M837	27/01/2008	31/03/2008	15	P	P	21.6
M68	30/08/2007	31/03/2008	15	C	N	22.5
M68	30/08/2007	25/04/2008	16	N	C	22.4
M69	29/08/2006	31/03/2008	15	N	N	28.1
M70	10/08/2007	09/09/2008	21	N	N	30.4
M72	31/08/2007	25/04/2008	16	N	N	22.5
M74	22/11/2007	25/04/2008	16	N	C	21.5
M75	26/10/2007	05/06/2008	18	N	S	20.8
M75	26/10/2007	09/09/2008	21	N	N	22
M76	27/10/2007	25/04/2008	16	N	C	23.4
M77	14/03/2008	25/04/2008	16	P	P	26.1
M78	07/08/2007	31/03/2008	15	S	N	21.4
M79	18/02/2008	31/03/2008	15	P	C	23.8
M841	12/12/2007	31/03/2008	15	P	P	18.4
M80	13/04/2007	25/04/2008	16	P	C	27.9
M80	13/04/2007	04/03/2009	27	N	N	26.1
M81	15/03/2008	05/06/2008	18	P	S	19.3
M81	15/03/2008	09/09/2008	21	N	N	29.3
M81	15/03/2008	04/03/2009	27	N	N	25.9
M847	14/03/2008	25/04/2008	16	P	P	18.5
M82	04/09/2007	22/07/2008	19	C	C	28.5
M82	04/09/2007	04/03/2009	27	N	N	26.2
M84	27/11/2007	25/04/2008	16	S	C	21.5
M84	27/11/2007	05/06/2008	18	N	N	23.3
M84	27/11/2007	22/07/2008	19	N	N	26.7
M84	27/11/2007	09/09/2008	21	N	N	29
M84	27/11/2007	04/03/2009	27	N	S	29
M84	27/11/2007	16/07/2009	31	N	C	29.1
M849	19/04/2008	05/06/2008	18	P	P	22.7
M85	27/10/2007	31/03/2008	15	C	C	22.8
M85	27/10/2007	25/04/2008	16	C	C	23.8
M85	27/10/2007	05/06/2008	18	N	C	25.8
M85	27/10/2007	09/09/2008	21	N	N	29.3
M85	27/10/2007	04/03/2009	27	N	N	28.4
M86	03/10/2007	09/09/2008	21	N	N	28
M86	03/10/2007	16/07/2009	31	N	N	29
M87	27/10/2007	31/03/2008	15	C	C	25.1
M87	27/10/2007	25/04/2008	16	C	C	25.6
M87	27/10/2007	09/09/2008	21	N	N	34.3
M87	27/10/2007	04/03/2009	27	N	N	29.3
M87	27/10/2007	06/05/2009	29	N	C	35.9
M87	27/10/2007	16/07/2009	31	C	N	30
M87	27/10/2007	20/08/2009	32	N	N	31
M88	09/04/2008	05/06/2008	18	P	P	20.3
M88	09/04/2008	06/05/2009	29	C	N	31
M89	28/02/2007	31/03/2008	15	N	N	29.7
M89	28/02/2007	22/07/2008	19	C	N	28.9
M91	06/09/2007	05/06/2008	18	C	S	26.5
M92	08/02/2008	25/04/2008	16	P	C	18.9
M92	08/02/2008	05/06/2008	18	N	N	23.1
M92	08/02/2008	22/07/2008	19	N	C	22.3
M852	02/06/2012	21/08/2012	68	P	P	24.5
M94	13/05/2009	16/07/2009	31	P	P	18.6
M94	13/05/2009	20/08/2009	32	P	P	19.4
M94	13/05/2009	25/03/2010	39	P	P	21.4
M94	13/05/2009	12/04/2010	40	P	P	23.2
M94	13/05/2009	30/06/2010	42	C	N	25.8
M94	13/05/2009	17/09/2010	45	N	C	25.8
M95	24/07/2008	09/09/2008	21	P	P	18.9
M95	24/07/2008	04/03/2009	27	P	S	20.1
M95	24/07/2008	16/07/2009	31	N	C	27.5
M96	23/02/2008	05/06/2008	18	S	N	19.6
M99	29/08/2007	22/07/2008	19	C	N	28.3
M857	11/05/2008	22/07/2008	19	P	P	21
M102	09/07/2009	20/08/2009	32	N	N	26.8
M102	09/07/2009	17/09/2010	45	N	N	33.9
M105	17/08/2008	20/08/2009	32	S	N	29.8
M106	09/09/2008	04/03/2009	27	P	S	21.7
M106	09/09/2008	16/07/2009	31	N	N	30.2
M106	09/09/2008	20/08/2009	32	N	C	31.1
M107	16/03/2008	05/06/2008	18	P	P	22.7
M860	16/09/2008	06/05/2009	29	P	P	26
M860	16/09/2008	16/07/2009	31	P	P	24.7
M860	16/09/2008	20/08/2009	32	P	P	25.2
M861	25/09/2008	16/07/2009	31	N	N	29.6
M110	20/01/2009	06/05/2009	29	P	C	23.1
M110	20/01/2009	16/07/2009	31	N	N	22.8
M110	20/01/2009	20/08/2009	32	N	S	24.2
M110	20/01/2009	30/06/2010	42	N	C	27.5
M112	15/08/2008	04/03/2009	27	P	S	19.4
M112	15/08/2008	06/05/2009	29	C	C	25
M112	15/08/2008	20/08/2009	32	C	S	26.8
M113	15/08/2008	20/08/2009	32	N	N	21
M114	10/11/2008	04/03/2009	27	P	P	21.1
M114	10/11/2008	16/07/2009	31	N	S	26.8
M114	10/11/2008	20/08/2009	32	S	N	26.1
M115	06/02/2008	22/07/2008	19	C	S	23.2
M115	06/02/2008	09/09/2008	21	N	N	26.1
M115	06/02/2008	06/05/2009	29	S	N	28.3
M115	06/02/2008	20/08/2009	32	N	S	28.8
M117	16/09/2008	04/03/2009	27	P	P	21.6
M117	16/09/2008	06/05/2009	29	C	S	29.2
M117	16/09/2008	12/04/2010	40	N	S	32.4
M118	28/08/2008	04/03/2009	27	P	P	18.1
M118	28/08/2008	06/05/2009	29	S	C	23.6
M118	28/08/2008	16/07/2009	31	N	N	23.8
M118	28/08/2008	20/08/2009	32	N	N	18
M864	15/07/2008	09/09/2008	21	P	P	21
M120	23/02/2008	09/09/2008	21	N	N	24.3
M120	23/02/2008	04/03/2009	27	N	S	21.4
M121	15/05/2009	25/03/2010	39	N	C	26
M121	15/05/2009	30/06/2010	42	N	N	29.9
M122	11/11/2008	04/03/2009	27	P	P	17.6
M122	11/11/2008	06/05/2009	29	S	C	22.5
M122	11/11/2008	20/08/2009	32	S	N	22.5
M123	22/06/2009	25/03/2010	39	N	C	22.5
M123	22/06/2009	10/08/2010	44	N	N	27.9
M123	22/06/2009	17/09/2010	45	N	N	25.4
M125	18/04/2009	20/08/2009	32	P	P	20.2
M865	05/07/2008	09/09/2008	21	P	P	18
M126	10/06/2008	22/07/2008	19	P	C	26.9
M127	11/05/2009	20/08/2009	32	C	N	23.2
M128	23/05/2009	16/07/2009	31	P	C	18.5
M128	23/05/2009	20/08/2009	32	C	N	19
M867	03/10/2009	12/04/2010	40	P	P	20.5
M867	03/10/2009	30/06/2010	42	C	N	24.1
M868	15/05/2009	16/07/2009	31	P	P	17.8
M869	10/09/2009	25/03/2010	39	P	P	19.8
M133	10/09/2008	04/03/2009	27	P	P	21.6
M133	10/09/2008	06/05/2009	29	S	S	25.8
M133	10/09/2008	16/07/2009	31	N	N	26.4
M135	29/07/2008	06/05/2009	29	P	P	23.5
M136	30/04/2009	16/07/2009	31	P	P	19.8
M136	30/04/2009	20/08/2009	32	P	P	20.2
M137	19/07/2008	06/05/2009	29	N	N	23.6
M137	19/07/2008	20/08/2009	32	C	N	28.1
M137	19/07/2008	12/04/2010	40	N	N	26
M876	10/06/2008	22/07/2008	19	P	P	21.7
M139	30/01/2009	06/05/2009	29	S	N	22.2
M139	30/01/2009	16/07/2009	31	C	N	24.3
M141	15/07/2008	09/09/2008	21	P	P	20.6
M141	15/07/2008	04/03/2009	27	P	P	22.5
M141	15/07/2008	16/07/2009	31	N	S	25.8
M141	15/07/2008	20/08/2009	32	S	N	26.9
M881	23/05/2009	20/08/2009	32	P	P	24.7
M882	24/07/2008	09/09/2008	21	P	P	19.1
M143	16/08/2008	16/07/2009	31	S	C	26.1
M143	16/08/2008	20/08/2009	32	C	N	27.2
M144	16/12/2008	16/07/2009	31	N	S	24.9
M144	16/12/2008	25/03/2010	39	N	N	24.4
M144	16/12/2008	12/04/2010	40	N	C	26.2
M146	13/08/2008	04/03/2009	27	P	P	23.6
M146	13/08/2008	20/08/2009	32	S	S	28.9
M146	13/08/2008	25/03/2010	39	N	N	30.4
M147	17/04/2009	20/08/2009	32	C	N	27.5
M884	25/03/2009	06/05/2009	29	P	P	21.3
M884	25/03/2009	16/07/2009	31	P	S	20.7
M884	25/03/2009	20/08/2009	32	S	N	25.1
M885	20/01/2009	04/03/2009	27	P	P	18.5
M149	26/09/2008	06/05/2009	29	C	N	27.5
M149	26/09/2008	20/08/2009	32	C	S	26.5
M149	26/09/2008	25/03/2010	39	N	N	23.5
M149	26/09/2008	12/04/2010	40	N	N	22.7
M888	25/03/2009	06/05/2009	29	P	P	19.4
M151	28/05/2009	16/07/2009	31	P	C	19.9
M153	11/11/2008	04/03/2009	27	P	S	19.6
M156	12/02/2009	16/07/2009	31	N	C	22.5
M158	13/05/2009	25/03/2010	39	P	C	23.6
M158	13/05/2009	30/06/2010	42	C	N	29.2
M889	14/05/2009	16/07/2009	31	P	P	18.2
M889	14/05/2009	25/03/2010	39	P	P	21.1
M889	14/05/2009	30/06/2010	42	P	P	25.8
M161	13/05/2009	16/07/2009	31	P	S	18
M161	13/05/2009	20/08/2009	32	S	N	22.7
M891	26/06/2009	20/08/2009	32	P	P	18.2
M162	31/07/2008	04/03/2009	27	P	S	20.3
M162	31/07/2008	06/05/2009	29	N	N	26.9
M162	31/07/2008	16/07/2009	31	N	C	27.3
M162	31/07/2008	20/08/2009	32	C	S	29.5
M892	13/11/2008	04/03/2009	27	P	P	17.6
M164	15/05/2009	16/07/2009	31	P	S	18
M164	15/05/2009	20/08/2009	32	S	S	22.4
M164	15/05/2009	25/03/2010	39	N	C	23.5
M164	15/05/2009	30/06/2010	42	N	N	25.7
M164	15/05/2009	10/08/2010	44	N	N	24.5
M164	15/05/2009	17/09/2010	45	N	N	23.3
M165	19/04/2009	16/07/2009	31	N	N	25.1
M165	19/04/2009	20/08/2009	32	N	N	26.4
M893	01/05/2009	20/08/2009	32	P	P	20.7
M166	28/07/2010	17/09/2010	45	P	P	17.3
M166	28/07/2010	21/04/2011	52	N	C	29.4
M166	28/07/2010	28/06/2011	54	N	N	29.4
M167	08/06/2011	03/08/2011	56	P	P	20.8
M894	31/05/2011	03/08/2011	56	P	P	19.7
M894	31/05/2011	14/09/2011	57	P	P	22.3
M168	20/05/2011	03/08/2011	56	P	P	21
M168	20/05/2011	14/09/2011	57	P	P	23
M168	20/05/2011	06/06/2012	66	P	P	27.3
M169	12/06/2011	03/08/2011	56	P	P	20.6
M169	12/06/2011	14/09/2011	57	P	P	22.9
M169	12/06/2011	26/03/2012	63	P	C	27.8
M171	04/10/2010	21/04/2011	52	P	S	19.6
M171	04/10/2010	28/06/2011	54	N	S	23.6
M171	04/10/2010	03/08/2011	56	N	N	22.4
M171	04/10/2010	14/09/2011	57	N	N	24.6
M172	17/09/2010	21/04/2011	52	P	C	20.9
M172	17/09/2010	03/08/2011	56	N	N	26.6
M896	04/03/2011	21/04/2011	52	P	P	18.2
M897	06/05/2011	28/06/2011	54	P	P	21.6
M173	10/05/2011	28/06/2011	54	P	P	20.3
M173	10/05/2011	26/03/2012	63	P	S	27.1
M174	22/06/2011	03/08/2011	56	P	P	18.3
M174	22/06/2011	14/09/2011	57	P	P	24.1
M175	04/03/2011	28/06/2011	54	C	N	21.9
M177	12/10/2010	21/04/2011	52	P	S	24.3
M177	12/10/2010	06/06/2012	66	N	N	30.22
M902	12/03/2011	28/06/2011	54	P	P	23.6
M178	27/08/2010	03/08/2011	56	N	S	32.3
M180	09/03/2011	03/08/2011	56	C	N	27.4
M180	09/03/2011	14/09/2011	57	N	N	26.4
M181	29/07/2010	21/04/2011	52	P	P	25.3
M181	29/07/2010	28/06/2011	54	S	N	28.6
M905	11/05/2011	28/06/2011	54	P	P	18.5
M906	06/05/2011	28/06/2011	54	P	P	19.7
M183	13/06/2011	03/08/2011	56	P	P	19.7
M907	12/06/2011	03/08/2011	56	P	P	19.6
M910	18/06/2011	03/08/2011	56	P	P	20.4
M910	18/06/2011	14/09/2011	57	P	P	23.1
M912	09/11/2010	21/04/2011	52	P	P	24.6
M184	17/09/2010	21/04/2011	52	P	C	23.6
M184	17/09/2010	28/06/2011	54	N	N	26
M184	17/09/2010	03/08/2011	56	N	N	28
M185	05/05/2011	28/06/2011	54	P	P	23.7
M185	05/05/2011	03/08/2011	56	S	N	25.8
M185	05/05/2011	26/03/2012	63	C	C	30.2
M185	05/05/2011	06/06/2012	66	S	C	33.4
M185	05/05/2011	21/08/2012	68	N	N	33.3
M913	15/05/2011	28/06/2011	54	P	P	18.9
M914	04/10/2010	21/04/2011	52	P	P	21.7
M914	04/10/2010	28/06/2011	54	P	P	25.6
M915	03/03/2011	21/04/2011	52	P	P	17.7
M186	10/05/2011	28/06/2011	54	P	P	18.1
M186	10/05/2011	03/08/2011	56	P	P	19.1
M186	10/05/2011	14/09/2011	57	P	P	22.1
M186	10/05/2011	06/06/2012	66	N	N	24.3
M187	04/10/2010	28/06/2011	54	S	S	24.5
M187	04/10/2010	03/08/2011	56	N	N	27.8
M188	30/05/2011	03/08/2011	56	P	P	22.2
M188	30/05/2011	14/09/2011	57	P	P	25.9
M189	20/06/2010	28/06/2011	54	N	N	23.6
M919	18/05/2011	28/06/2011	54	P	P	18.4
M920	18/06/2011	03/08/2011	56	P	P	20.4
M190	21/04/2011	28/06/2011	54	P	P	23.5
M190	21/04/2011	03/08/2011	56	P	P	23.8
M190	21/04/2011	06/06/2012	66	N	N	29.8
M921	06/05/2011	28/06/2011	54	P	P	20.2
M924	10/12/2010	03/08/2011	56	N	N	26.9
M191	08/06/2011	03/08/2011	56	P	P	21.3
M191	08/06/2011	14/09/2011	57	P	P	24.2
M191	08/06/2011	26/03/2012	63	P	C	28
M194	10/07/2012	21/08/2012	68	P	P	23.5
M194	10/07/2012	04/03/2013	75	N	N	26.2
M194	10/07/2012	22/04/2013	76	N	S	29.4
M925	03/10/2009	12/04/2010	40	P	P	21.3
M925	03/10/2009	30/06/2010	42	P	P	24.2
M195	30/08/2009	12/04/2010	40	P	P	24
M195	30/08/2009	30/06/2010	42	P	S	26.6
M195	30/08/2009	17/09/2010	45	N	N	25.7
M196	09/07/2010	17/09/2010	45	P	P	20.1
M196	09/07/2010	21/04/2011	52	N	C	27.5
M196	09/07/2010	03/08/2011	56	N	N	33.1
M196	09/07/2010	14/09/2011	57	N	N	30.3
M197	26/10/2009	25/03/2010	39	P	P	20.7
M197	26/10/2009	12/04/2010	40	P	P	20.8
M197	26/10/2009	10/08/2010	44	N	N	27.3
M929	17/08/2009	25/03/2010	39	P	P	18.3
M929	17/08/2009	12/04/2010	40	P	P	20.8
M929	17/08/2009	30/06/2010	42	P	P	24.6
M929	17/08/2009	10/08/2010	44	P	P	25.2
M930	22/06/2010	17/09/2010	45	P	P	17.9
M199	18/04/2010	30/06/2010	42	P	C	22.7
M199	18/04/2010	17/09/2010	45	N	N	25.8
M199	18/04/2010	28/06/2011	54	N	N	29.35
M199	18/04/2010	03/08/2011	56	N	N	32.4
M199	18/04/2010	14/09/2011	57	N	N	33.1
M200	03/08/2009	10/08/2010	44	N	N	30
M200	03/08/2009	17/09/2010	45	N	N	29.2
M205	26/08/2009	17/09/2010	45	N	N	30.1
M205	26/08/2009	03/08/2011	56	N	N	30.4
M933	26/06/2009	20/08/2009	32	P	P	18.1
M206	21/09/2009	25/03/2010	39	P	S	18.3
M206	21/09/2009	12/04/2010	40	S	C	21.2
M206	21/09/2009	30/06/2010	42	S	S	26.7
M207	21/09/2009	25/03/2010	39	P	P	19.5
M207	21/09/2009	30/06/2010	42	C	N	26.1
M207	21/09/2009	10/08/2010	44	N	N	27.9
M208	13/08/2009	30/06/2010	42	C	N	24.3
M210	29/12/2009	10/08/2010	44	N	N	27.7
M211	09/07/2009	20/08/2009	32	C	S	20.8
M211	09/07/2009	25/03/2010	39	N	N	21.9
M211	09/07/2009	12/04/2010	40	N	C	22.5
M211	09/07/2009	30/06/2010	42	C	N	25.6
M211	09/07/2009	10/08/2010	44	N	N	25.6
M211	09/07/2009	17/09/2010	45	N	N	26.2
M212	08/08/2009	25/03/2010	39	P	P	21
M212	08/08/2009	12/04/2010	40	P	P	20.8
M212	08/08/2009	17/09/2010	45	C	N	26.7
M213	29/08/2009	12/04/2010	40	P	P	21.4
M215	04/06/2009	20/08/2009	32	P	P	21.1
M215	04/06/2009	25/03/2010	39	P	P	23.2
M215	04/06/2009	12/04/2010	40	P	S	25.2
M218	11/07/2010	17/09/2010	45	P	P	18.4
M218	11/07/2010	21/04/2011	52	P	C	26.9
M218	11/07/2010	14/09/2011	57	S	N	35.8
M943	02/08/2009	25/03/2010	39	P	P	22.7
M943	02/08/2009	30/06/2010	42	P	S	27.8
M943	02/08/2009	10/08/2010	44	N	N	28.3
M220	04/07/2010	21/04/2011	52	P	C	24.1
M220	04/07/2010	14/09/2011	57	S	N	31.6
M221	13/08/2009	25/03/2010	39	P	P	21.8
M221	13/08/2009	12/04/2010	40	P	C	19.7
M221	13/08/2009	30/06/2010	42	C	S	24.6
M223	03/08/2009	30/06/2010	42	N	C	25.5
M223	03/08/2009	10/08/2010	44	N	N	30
M226	28/05/2009	25/03/2010	39	N	N	26.4
M226	28/05/2009	17/09/2010	45	N	N	29.6
M947	25/05/2010	17/09/2010	45	P	P	21.8
M228	23/06/2010	17/09/2010	45	P	P	19.5
M228	23/06/2010	21/04/2011	52	P	C	23.8
M228	23/06/2010	28/06/2011	54	S	N	26.3
M228	23/06/2010	14/09/2011	57	N	N	26.6
M229	27/08/2010	03/08/2011	56	N	N	28.5
M950	07/06/2010	17/09/2010	45	P	P	19.4
M950	07/06/2010	21/04/2011	52	P	P	20.7
M950	07/06/2010	28/06/2011	54	P	P	25.4
M230	15/05/2010	10/08/2010	44	P	P	21.9
M230	15/05/2010	17/09/2010	45	P	P	24
M231	01/08/2010	21/04/2011	52	P	C	24.8
M231	01/08/2010	28/06/2011	54	N	N	25.5
M231	01/08/2010	03/08/2011	56	C	N	27.5
M231	01/08/2010	14/09/2011	57	N	N	25.4
M234	03/10/2009	30/06/2010	42	C	N	22.4
M235	17/09/2010	21/04/2011	52	P	S	22.1
M235	17/09/2010	28/06/2011	54	S	N	24
M235	17/09/2010	03/08/2011	56	N	N	26.1
M236	14/04/2009	20/08/2009	32	C	N	23.2
M237	08/07/2010	21/04/2011	52	N	C	23
M237	08/07/2010	14/09/2011	57	N	N	26
M237	08/07/2010	26/03/2012	63	N	S	16.2
M238	16/03/2009	20/08/2009	32	N	S	24.9
M238	16/03/2009	25/03/2010	39	N	S	27.2
M238	16/03/2009	30/06/2010	42	N	N	26.7
M238	16/03/2009	10/08/2010	44	N	N	30.8
M238	16/03/2009	17/09/2010	45	N	N	29.5
M239	18/04/2010	30/06/2010	42	S	C	24.7
M239	18/04/2010	10/08/2010	44	N	N	23.7
M239	18/04/2010	17/09/2010	45	N	N	25
M239	18/04/2010	21/04/2011	52	N	C	29.6
M239	18/04/2010	14/09/2011	57	N	N	27
M957	23/06/2010	21/04/2011	52	P	P	21
M957	23/06/2010	03/08/2011	56	P	P	25.4
M242	01/08/2009	25/03/2010	39	P	C	20.6
M242	01/08/2009	10/08/2010	44	N	N	27.9
M242	01/08/2009	17/09/2010	45	N	C	29.6
M245	01/08/2009	25/03/2010	39	P	C	22.4
M245	01/08/2009	30/06/2010	42	S	N	30.2
M245	01/08/2009	10/08/2010	44	N	N	28
M245	01/08/2009	17/09/2010	45	N	C	28
M958	12/08/2009	25/03/2010	39	P	P	20
M958	12/08/2009	12/04/2010	40	P	P	24.3
M246	10/05/2010	30/06/2010	42	P	P	22
M246	10/05/2010	10/08/2010	44	P	P	24.5
M246	10/05/2010	17/09/2010	45	P	P	27.3
M246	10/05/2010	21/04/2011	52	P	C	31
M959	17/09/2010	21/04/2011	52	P	P	22.8
M249	03/08/2009	25/03/2010	39	P	C	20.6
M249	03/08/2009	12/04/2010	40	C	N	25.6
M249	03/08/2009	30/06/2010	42	C	N	24.9
M961	28/08/2009	12/04/2010	40	P	P	21.3
M250	11/09/2009	25/03/2010	39	P	P	19
M250	11/09/2009	10/08/2010	44	N	N	26.1
M251	30/07/2010	28/06/2011	54	C	N	27.5
M251	30/07/2010	03/08/2011	56	N	C	30.7
M252	08/05/2010	17/09/2010	45	N	N	27.8
M253	13/05/2010	17/09/2010	45	P	P	19.6
M253	13/05/2010	21/04/2011	52	P	S	19.3
M253	13/05/2010	28/06/2011	54	C	C	22
M253	13/05/2010	03/08/2011	56	S	N	23.3
M963	29/06/2010	10/08/2010	44	P	P	18.9
M254	07/10/2009	17/09/2010	45	C	N	30
M255	05/08/2009	25/03/2010	39	P	C	23.4
M255	05/08/2009	30/06/2010	42	N	C	27.5
M255	05/08/2009	10/08/2010	44	N	N	27.5
M255	05/08/2009	17/09/2010	45	N	C	28.4
M257	10/08/2009	25/03/2010	39	P	C	18.8
M257	10/08/2009	10/08/2010	44	N	N	26.6
M966	04/06/2009	20/08/2009	32	P	P	23.6
M260	19/09/2009	25/03/2010	39	P	C	21
M967	26/06/2009	12/04/2010	40	P	P	28.2
M262	28/08/2009	25/03/2010	39	P	P	19.2
M262	28/08/2009	12/04/2010	40	P	S	21.1
M262	28/08/2009	10/08/2010	44	N	N	26.6
M262	28/08/2009	17/09/2010	45	N	N	25
M263	29/06/2010	17/09/2010	45	P	P	17.8
M263	29/06/2010	21/04/2011	52	P	C	24.1
M263	29/06/2010	28/06/2011	54	S	N	25.4
M263	29/06/2010	06/06/2012	66	N	N	28.65
M263	29/06/2010	21/08/2012	68	N	N	25.5
M264	02/08/2009	12/04/2010	40	C	N	24.9
M264	02/08/2009	10/08/2010	44	N	N	25.5
M265	20/01/2009	10/08/2010	44	N	N	23.4
M265	20/01/2009	17/09/2010	45	N	N	26.8
M969	18/04/2010	30/06/2010	42	P	P	18.1
M969	18/04/2010	10/08/2010	44	P	P	20.5
M267	01/08/2010	17/09/2010	45	P	P	17.7
M267	01/08/2010	28/06/2011	54	S	N	16.8
M267	01/08/2010	03/08/2011	56	S	C	30
M267	01/08/2010	14/09/2011	57	C	N	30.5
M267	01/08/2010	26/03/2012	63	C	C	30.5
M267	01/08/2010	06/06/2012	66	N	N	32.8
M269	02/08/2009	25/03/2010	39	P	P	21.8
M269	02/08/2009	30/06/2010	42	S	S	27.5
M271	22/05/2012	21/08/2012	68	P	P	21.9
M272	22/03/2012	06/06/2012	66	C	N	22.8
M273	01/04/2012	04/03/2013	75	N	S	22.9
M274	21/10/2012	04/03/2013	75	P	C	22
M274	21/10/2012	15/08/2013	80	N	C	21.8
M275	08/05/2012	04/03/2013	75	N	C	25.4
M277	12/04/2012	04/03/2013	75	N	C	25.5
M277	12/04/2012	22/04/2013	76	C	C	29.8
M278	04/05/2011	06/06/2012	66	N	N	30.3
M279	19/07/2012	04/03/2013	75	C	N	22.6
M279	19/07/2012	22/04/2013	76	N	C	25.3
M973	23/03/2012	06/06/2012	66	P	P	20.9
M973	23/03/2012	21/08/2012	68	P	P	23.7
M280	12/08/2012	04/03/2013	75	C	N	21.8
M280	12/08/2012	19/06/2013	78	N	C	25.9
M282	19/09/2012	04/03/2013	75	P	C	24.3
M284	17/04/2012	06/06/2012	66	P	P	18
M284	17/04/2012	04/03/2013	75	P	P	25.8
M285	28/06/2012	21/08/2012	68	P	P	19.7
M285	28/06/2012	04/03/2013	75	N	N	22.9
M975	05/07/2012	21/08/2012	68	P	P	20.2
M286	13/06/2012	21/08/2012	68	P	P	17.8
M286	13/06/2012	04/03/2013	75	C	N	21
M287	04/04/2012	04/03/2013	75	P	S	24.9
M287	04/04/2012	22/04/2013	76	S	C	26.9
M976	10/05/2012	21/08/2012	68	P	P	23.3
M288	19/04/2012	21/08/2012	68	S	N	26.4
M288	19/04/2012	04/03/2013	75	N	N	24.4
M977	28/04/2012	21/08/2012	68	P	P	25.2
M289	06/05/2012	04/03/2013	75	N	C	31
M289	06/05/2012	15/08/2013	80	N	C	29.7
M290	24/03/2012	21/08/2012	68	N	N	28.1
M979	03/07/2012	21/08/2012	68	P	P	20.3
M294	23/03/2012	21/08/2012	68	C	N	34.8
M980	18/07/2012	04/03/2013	75	P	P	18.25
M295	12/03/2012	06/06/2012	66	C	N	23
M299	27/04/2012	21/08/2012	68	P	P	20.5
M299	27/04/2012	19/06/2013	78	N	C	25.5
M300	03/06/2012	21/08/2012	68	P	P	22.7
M300	03/06/2012	04/03/2013	75	P	C	25.8
M981	10/07/2012	21/08/2012	68	P	P	18.8
M301	27/05/2012	04/03/2013	75	S	C	22.5
M983	08/05/2010	17/09/2010	45	P	P	20.5
M302	05/06/2010	17/09/2010	45	P	P	23.7
M302	05/06/2010	21/04/2011	52	P	C	27.5
M985	18/04/2010	30/06/2010	42	P	P	18
M985	18/04/2010	10/08/2010	44	P	P	18.8
M986	19/05/2010	30/06/2010	42	P	P	15.4
M305	18/05/2010	10/08/2010	44	P	P	22.8
M305	18/05/2010	17/09/2010	45	P	P	25.2
M305	18/05/2010	21/04/2011	52	P	C	25.6
M305	18/05/2010	28/06/2011	54	N	N	16
M305	18/05/2010	03/08/2011	56	N	N	29.6
M306	08/05/2010	10/08/2010	44	P	P	24.7
M306	08/05/2010	28/06/2011	54	N	N	33
M306	08/05/2010	14/09/2011	57	N	N	31.5
M307	16/04/2010	30/06/2010	42	P	C	20.9
M308	19/05/2010	30/06/2010	42	P	S	21.9
M308	19/05/2010	10/08/2010	44	N	N	23.9
M990	29/07/2010	17/09/2010	45	P	P	18
M990	29/07/2010	21/04/2011	52	P	P	24.9
M309	05/10/2010	21/04/2011	52	P	S	26.6
M309	05/10/2010	28/06/2011	54	N	C	30.7
M309	05/10/2010	03/08/2011	56	N	N	30.7
M309	05/10/2010	14/09/2011	57	N	N	30.2
M309	05/10/2010	26/03/2012	63	N	C	28.4
M310	09/07/2010	21/04/2011	52	P	S	28.7
M310	09/07/2010	28/06/2011	54	S	N	30.9
M992	25/05/2010	10/08/2010	44	P	P	21.4
M992	25/05/2010	17/09/2010	45	P	P	22.9
M311	25/05/2010	17/09/2010	45	P	P	25.5
M311	25/05/2010	21/04/2011	52	P	C	27.7
M311	25/05/2010	03/08/2011	56	S	S	32
M312	19/05/2010	30/06/2010	42	N	S	31.2
M313	30/07/2010	21/04/2011	52	N	S	28.8
M313	30/07/2010	28/06/2011	54	N	N	31.6
M996	06/08/2010	17/09/2010	45	P	P	17.5
M998	15/04/2010	30/06/2010	42	P	P	22.8
M314	07/09/2009	25/03/2010	39	P	P	17.3
M314	07/09/2009	12/04/2010	40	P	C	19.6
M314	07/09/2009	30/06/2010	42	C	S	24.2
M314	07/09/2009	10/08/2010	44	N	N	25.4
M314	07/09/2009	17/09/2010	45	N	N	27.5
M316	09/11/2010	14/09/2011	57	N	N	30.7
M317	30/06/2010	17/09/2010	45	P	P	19
M318	17/12/2009	25/03/2010	39	P	P	17.3
M318	17/12/2009	10/08/2010	44	S	N	23
M319	29/12/2009	12/04/2010	40	P	C	21
M319	29/12/2009	30/06/2010	42	N	C	26.1
M320	21/07/2010	21/04/2011	52	P	P	22.8
M320	21/07/2010	28/06/2011	54	P	P	26.4
M320	21/07/2010	03/08/2011	56	C	N	29.6
M320	21/07/2010	14/09/2011	57	N	N	27.1
M321	18/08/2009	10/08/2010	44	N	N	28
M321	18/08/2009	17/09/2010	45	N	N	26.9
M322	27/08/2010	21/04/2011	52	P	C	25
M322	27/08/2010	28/06/2011	54	S	N	31.6
M326	05/06/2010	10/08/2010	44	P	P	19
M326	05/06/2010	17/09/2010	45	P	P	22.7
M326	05/06/2010	21/04/2011	52	P	P	24.8
M326	05/06/2010	03/08/2011	56	S	N	27.7
M326	05/06/2010	06/06/2012	66	N	N	22
M327	15/04/2010	30/06/2010	42	P	C	21
M327	15/04/2010	10/08/2010	44	N	N	22.2
M327	15/04/2010	03/08/2011	56	S	N	28.7
M328	06/08/2010	17/09/2010	45	P	P	19.6
M328	06/08/2010	21/04/2011	52	P	C	21.9
M328	06/08/2010	28/06/2011	54	N	N	24.7
M328	06/08/2010	03/08/2011	56	C	N	25
M328	06/08/2010	06/06/2012	66	N	N	27.5
M330	10/10/2010	21/04/2011	52	P	C	23
M330	10/10/2010	03/08/2011	56	N	N	30.4
M1001	09/07/2010	17/09/2010	45	P	P	22.4
M1002	19/05/2010	30/06/2010	42	P	P	23.1
M331	23/06/2010	17/09/2010	45	P	P	20
M1004	06/08/2010	17/09/2010	45	P	P	20.1
M332	30/07/2009	25/03/2010	39	P	C	21.4
M332	30/07/2009	12/04/2010	40	C	N	21.7
M332	30/07/2009	17/09/2010	45	S	N	29.4
M333	22/05/2010	30/06/2010	42	P	P	20
M333	22/05/2010	10/08/2010	44	P	P	22.7
M333	22/05/2010	21/04/2011	52	P	S	26.1
M333	22/05/2010	03/08/2011	56	C	N	27.4
M333	22/05/2010	14/09/2011	57	N	N	31.9
M334	15/09/2009	25/03/2010	39	P	C	21.8
M335	29/06/2010	17/09/2010	45	P	P	18.5
M335	29/06/2010	14/09/2011	57	N	N	28.2
M335	29/06/2010	26/03/2012	63	N	C	26.3
M1006	13/09/2009	12/04/2010	40	P	P	21.8
M1007	15/07/2010	17/09/2010	45	P	P	20.5
M1007	15/07/2010	21/04/2011	52	P	P	24.5
M1009	19/05/2010	30/06/2010	42	P	P	34.3
M1010	22/05/2010	30/06/2010	42	P	P	19.4
M1011	22/07/2010	17/09/2010	45	P	P	17.4
M1013	18/04/2010	30/06/2010	42	P	P	26.4
M1013	18/04/2010	10/08/2010	44	P	P	27.3
M338	30/04/2009	12/04/2010	40	P	P	20.6
M338	30/04/2009	10/08/2010	44	S	S	21.3
M338	30/04/2009	17/09/2010	45	S	N	23.6
M1016	29/05/2010	10/08/2010	44	P	P	18.1
M1016	29/05/2010	17/09/2010	45	P	P	19.6
M1016	29/05/2010	28/06/2011	54	N	N	20.6
M1016	29/05/2010	03/08/2011	56	N	N	24.2
M1017	16/04/2010	10/08/2010	44	P	P	22.1
M340	06/08/2010	28/06/2011	54	N	N	27.3
M343	16/04/2010	10/08/2010	44	N	N	23.7
M343	16/04/2010	17/09/2010	45	N	N	25.2
M343	16/04/2010	28/06/2011	54	N	N	29.2
M344	13/05/2009	25/03/2010	39	N	S	24.1
M344	13/05/2009	30/06/2010	42	C	N	30.1
M344	13/05/2009	10/08/2010	44	N	N	28.4
M344	13/05/2009	21/04/2011	52	N	N	26.7
M344	13/05/2009	28/06/2011	54	N	N	23.2
M1019	27/04/2010	30/06/2010	42	P	P	19
M345	10/06/2010	17/09/2010	45	P	P	23.4
M345	10/06/2010	21/04/2011	52	P	S	23.8
M346	22/07/2010	17/09/2010	45	P	P	17.8
M1020	30/08/2009	25/03/2010	39	P	P	20.4
M4175	05/04/2012	06/06/2012	66	P	P	20.4
M1022	04/04/2012	06/06/2012	66	P	P	20.8
M1022	04/04/2012	21/08/2012	68	P	P	24.7
M348	01/04/2012	06/06/2012	66	N	N	22.4
M1025	16/05/2011	14/09/2011	57	P	P	19.1
M1026	26/07/2011	14/09/2011	57	P	P	18.2
M349	05/03/2011	03/08/2011	56	P	P	24.9
M349	05/03/2011	14/09/2011	57	P	P	24.65
M349	05/03/2011	26/03/2012	63	P	C	26.4
M349	05/03/2011	06/06/2012	66	N	N	28.1
M349	05/03/2011	21/08/2012	68	C	N	28.2
M351	21/06/2011	14/09/2011	57	P	P	19.1
M351	21/06/2011	26/03/2012	63	P	S	22.2
M351	21/06/2011	06/06/2012	66	N	N	22.8
M352	21/06/2011	14/09/2011	57	P	P	18.9
M352	21/06/2011	06/06/2012	66	N	N	21.2
M4176	05/06/2011	14/09/2011	57	P	P	18.5
M4176	05/06/2011	26/03/2012	63	P	C	21.9
M4176	05/06/2011	06/06/2012	66	N	N	23.35
M4176	05/06/2011	04/03/2013	75	N	N	21
M355	21/08/2011	06/06/2012	66	C	N	27
M355	21/08/2011	21/08/2012	68	S	N	20.3
M4177	25/05/2011	03/08/2011	56	P	P	18.3
M356	28/05/2011	03/08/2011	56	P	S	23.7
M1040	18/08/2011	21/08/2012	68	P	P	26.9
M361	18/08/2011	21/08/2012	68	N	N	33.2
M1046	12/03/2012	06/06/2012	66	P	P	22.3
M1049	11/05/2011	03/08/2011	56	P	P	21.2
M1050	16/06/2011	03/08/2011	56	P	P	19.9
M364	16/03/2012	06/06/2012	66	P	P	21.6
M365	05/06/2011	06/06/2012	66	N	N	23.7
M368	13/12/2011	26/03/2012	63	P	C	25.3
M369	21/08/2011	06/06/2012	66	N	N	28.3
M369	21/08/2011	21/08/2012	68	N	N	28.5
M370	22/06/2011	14/09/2011	57	P	P	19.9
M370	22/06/2011	26/03/2012	63	C	C	22.7
M370	22/06/2011	06/06/2012	66	N	N	25.3
M370	22/06/2011	21/08/2012	68	N	N	26
M1054	23/07/2011	14/09/2011	57	P	P	21
M374	22/08/2011	26/03/2012	63	P	C	21.3
M374	22/08/2011	06/06/2012	66	N	S	25.7
M375	28/06/2011	14/09/2011	57	P	P	17.2
M375	28/06/2011	26/03/2012	63	C	C	24.2
M377	23/06/2011	14/09/2011	57	P	P	19.4
M377	23/06/2011	26/03/2012	63	C	C	24.5
M378	04/04/2012	06/06/2012	66	P	P	20.9
M379	08/06/2011	14/09/2011	57	P	P	24.6
M381	12/08/2011	26/03/2012	63	C	C	27.6
M381	12/08/2011	06/06/2012	66	C	N	32.4
M381	12/08/2011	21/08/2012	68	N	N	32.8
M382	13/06/2011	14/09/2011	57	P	P	22.2
M383	23/03/2012	06/06/2012	66	N	S	21.4
M383	23/03/2012	21/08/2012	68	N	N	24.6
M385	04/04/2012	04/03/2013	75	N	C	29.5
M385	04/04/2012	15/08/2013	80	N	C	32
M1057	22/07/2011	14/09/2011	57	P	P	18.9
M386	08/05/2011	03/08/2011	56	S	N	20.3
M387	05/05/2011	03/08/2011	56	P	C	20.2
M387	05/05/2011	21/08/2012	68	N	C	28.7
M1058	16/03/2012	06/06/2012	66	P	P	22.9
M390	06/07/2011	14/09/2011	57	P	P	22.1
M390	06/07/2011	26/03/2012	63	P	S	26.4
M391	01/07/2011	26/03/2012	63	P	C	22.5
M391	01/07/2011	06/06/2012	66	N	S	28.6
M392	18/08/2011	26/03/2012	63	C	C	24
M1059	25/03/2012	06/06/2012	66	P	P	19
M393	01/06/2011	03/08/2011	56	P	P	18.4
M1061	05/06/2011	14/09/2011	57	P	P	17.8
M397	16/09/2011	06/06/2012	66	C	N	26
M398	14/03/2012	21/08/2012	68	P	S	27
M400	02/04/2012	06/06/2012	66	N	C	23.4
M401	10/06/2011	14/09/2011	57	P	P	20.8
M401	10/06/2011	26/03/2012	63	P	S	22.7
M404	04/05/2011	03/08/2011	56	P	P	19.7
M404	04/05/2011	14/09/2011	57	P	P	23.8
M404	04/05/2011	26/03/2012	63	P	C	26.1
M404	04/05/2011	21/08/2012	68	C	N	28.4
M404	04/05/2011	04/03/2013	75	N	N	25.7
M405	19/07/2011	14/09/2011	57	P	P	21.1
M405	19/07/2011	06/06/2012	66	N	N	27.4
M406	05/04/2012	06/06/2012	66	P	C	19.6
M406	05/04/2012	04/03/2013	75	N	C	27.8
M410	16/05/2011	26/03/2012	63	C	C	27.4
M1069	19/07/2011	14/09/2011	57	P	P	19.9
M412	13/12/2011	06/06/2012	66	N	N	28
M413	30/03/2012	06/06/2012	66	P	C	23.2
M413	30/03/2012	21/08/2012	68	S	N	25.6
M1073	23/03/2012	06/06/2012	66	P	P	21.3
M415	19/08/2011	06/06/2012	66	N	N	28.2
M415	19/08/2011	21/08/2012	68	N	N	29.2
M417	23/06/2011	14/09/2011	57	P	P	18.4
M417	23/06/2011	26/03/2012	63	P	C	23.8
M418	02/06/2011	26/03/2012	63	C	S	29
M418	02/06/2011	06/06/2012	66	N	N	30.4
M1077	02/06/2011	03/08/2011	56	P	P	20.7
M424	02/06/2011	14/09/2011	57	P	P	22.9
M427	06/08/2012	04/03/2013	75	P	C	23.2
M427	06/08/2012	22/04/2013	76	C	C	28.5
M1081	20/08/2012	04/03/2013	75	P	P	24.4
M1084	26/07/2012	04/03/2013	75	P	P	19.2
M1085	03/08/2012	04/03/2013	75	P	P	24
M430	17/08/2012	04/03/2013	75	P	C	20.2
M431	01/05/2012	21/08/2012	68	P	C	24.6
M432	08/04/2012	06/06/2012	66	P	C	19.2
M432	08/04/2012	21/08/2012	68	N	N	26.1
M433	24/08/2012	04/03/2013	75	P	C	20
M433	24/08/2012	22/04/2013	76	C	C	23.6
M433	24/08/2012	15/08/2013	80	N	C	28.7
M433	24/08/2012	04/06/2014	90	N	N	26
M1088	28/06/2012	21/08/2012	68	P	P	21.6
M434	21/09/2012	04/03/2013	75	P	P	21.9
M434	21/09/2012	15/08/2013	80	P	C	27.6
M434	21/09/2012	04/06/2014	90	N	N	24.9
M1089	27/04/2012	21/08/2012	68	P	C	25.1
M1090	26/05/2012	21/08/2012	68	P	P	19.7
M1091	22/03/2012	21/08/2012	68	P	P	23.9
M436	24/04/2012	21/08/2012	68	C	N	25.4
M436	24/04/2012	04/03/2013	75	N	C	28
M440	19/09/2012	04/03/2013	75	S	C	26.2
M440	19/09/2012	22/04/2013	76	C	C	27.5
M443	15/05/2012	21/08/2012	68	P	C	23
M443	15/05/2012	04/03/2013	75	N	S	31.3
M444	04/04/2012	21/08/2012	68	N	N	22.2
M447	02/04/2012	06/06/2012	66	P	P	20.5
M447	02/04/2012	21/08/2012	68	P	P	24
M447	02/04/2012	04/03/2013	75	C	C	26
M450	21/09/2012	04/03/2013	75	N	C	20.3
M450	21/09/2012	22/04/2013	76	C	C	24.2
M450	21/09/2012	15/08/2013	80	N	C	25
M1098	12/06/2012	21/08/2012	68	P	P	21.5
M451	10/07/2012	22/04/2013	76	N	C	32.05
M453	19/04/2012	04/03/2013	75	N	C	26.6
M454	26/04/2012	21/08/2012	68	P	S	25.5
M455	08/04/2012	06/06/2012	66	C	N	21.7
M4178	25/05/2012	21/08/2012	68	P	P	17.6
M1100	21/09/2012	04/03/2013	75	P	P	21.6
M1100	21/09/2012	22/04/2013	76	P	C	27
M457	10/04/2012	04/03/2013	75	N	C	26.2
M1102	04/04/2012	21/08/2012	68	P	P	26
M459	04/10/2012	04/03/2013	75	C	C	25.2
M460	02/05/2012	21/08/2012	68	P	C	20.7
M460	02/05/2012	04/03/2013	75	N	C	26.2
M460	02/05/2012	15/08/2013	80	N	S	29.4
M461	12/04/2012	06/06/2012	66	P	P	18.5
M461	12/04/2012	21/08/2012	68	P	C	24.1
M1105	18/07/2012	04/03/2013	75	P	P	25.2
M465	12/04/2012	21/08/2012	68	S	N	26.4
M1106	07/06/2012	21/08/2012	68	P	P	20
M467	10/07/2012	04/03/2013	75	N	C	24.9
M467	10/07/2012	19/06/2013	78	N	S	25.3
M468	14/03/2012	04/03/2013	75	N	C	28.7
M1111	28/09/2012	04/03/2013	75	P	P	21
M475	17/10/2012	04/03/2013	75	C	N	25.5
M476	16/08/2012	04/03/2013	75	P	C	21.4
M479	09/03/2013	04/06/2014	90	N	N	32.1
M480	17/09/2012	04/03/2013	75	P	C	19.9
M480	17/09/2012	22/04/2013	76	C	C	25.2
M1118	05/09/2013	04/06/2014	90	P	P	26.3
M1119	19/09/2012	04/03/2013	75	P	P	20.1
M484	21/01/2013	04/03/2013	75	P	C	21.8
M4179	01/11/2012	04/03/2013	75	P	P	17.7
M488	05/11/2012	04/03/2013	75	C	N	19.9
M488	05/11/2012	22/04/2013	76	N	C	26.8
M489	02/05/2013	04/06/2014	90	C	N	30.5
M490	04/04/2013	15/08/2013	80	P	C	26.6
M491	02/05/2013	04/06/2014	90	N	N	28.4
M493	14/03/2013	19/06/2013	78	P	C	23.2
M494	30/08/2012	04/03/2013	75	P	P	21.6
M494	30/08/2012	22/04/2013	76	P	C	25.4
M494	30/08/2012	19/06/2013	78	N	C	28.4
M495	08/05/2013	04/06/2014	90	N	N	26.2
M497	19/07/2012	22/04/2013	76	N	C	25.4
M497	19/07/2012	15/08/2013	80	N	S	26.7
M498	12/09/2012	04/03/2013	75	P	C	20.3
M500	06/08/2012	04/03/2013	75	C	N	23.1
M502	26/08/2012	04/03/2013	75	P	P	22.7
M503	14/09/2012	04/03/2013	75	P	P	20.4
M503	14/09/2012	22/04/2013	76	P	C	23.85
M503	14/09/2012	15/08/2013	80	N	S	26.9
M505	18/08/2012	22/04/2013	76	P	S	28.9
M506	21/01/2013	04/03/2013	75	P	P	21.7
M506	21/01/2013	22/04/2013	76	P	C	21.8
M507	17/09/2013	04/06/2014	90	C	N	21.5
M507	17/09/2013	24/07/2014	91	N	C	22.5
M507	17/09/2013	10/09/2014	93	N	N	23.4
M511	17/09/2013	24/07/2014	91	N	C	27.9
M513	19/09/2012	04/03/2013	75	P	P	22.6
M514	09/10/2012	04/03/2013	75	C	C	19.4
M514	09/10/2012	15/08/2013	80	N	C	26.8
M516	17/09/2012	04/03/2013	75	P	C	20.1
M516	17/09/2012	22/04/2013	76	C	C	26.3
M516	17/09/2012	15/08/2013	80	N	C	26.2
M1135	26/10/2012	04/03/2013	75	P	P	22.3
M518	12/09/2012	04/03/2013	75	P	C	19.4
M518	12/09/2012	19/06/2013	78	N	C	22.5
M1140	21/01/2013	04/03/2013	75	P	P	18.2
M524	16/09/2012	04/03/2013	75	P	P	31.2
M524	16/09/2012	22/04/2013	76	P	C	24.4
M525	07/09/2013	28/04/2014	88	P	S	26.7
M526	26/10/2012	04/03/2013	75	P	C	23.2
M1145	04/10/2012	04/03/2013	75	P	P	18.7
M528	12/09/2012	04/03/2013	75	P	C	20.3
M531	05/09/2012	04/03/2013	75	P	C	17.8
M532	26/10/2012	22/04/2013	76	P	C	25.8
M533	15/08/2012	04/03/2013	75	P	C	21.7
M533	15/08/2012	22/04/2013	76	C	C	25.8
M534	27/04/2012	04/03/2013	75	N	N	24.8
M535	23/10/2012	19/06/2013	78	P	S	22.1
M537	31/03/2013	15/08/2013	80	P	C	23.6
M540	03/09/2012	04/03/2013	75	P	C	19.6
M540	03/09/2012	22/04/2013	76	C	C	22.5
M541	12/09/2012	04/03/2013	75	P	P	21.5
M542	05/05/2012	04/03/2013	75	N	C	25.8
M542	05/05/2012	15/08/2013	80	N	C	31.5
M544	08/11/2012	04/03/2013	75	P	P	23
M544	08/11/2012	22/04/2013	76	P	C	26.5
M544	08/11/2012	19/06/2013	78	N	S	28.8
M547	19/09/2012	22/04/2013	76	C	C	26.7
M1164	19/08/2012	04/03/2013	75	P	P	19.4
M549	03/09/2012	04/03/2013	75	P	C	20.4
M550	03/02/2013	22/04/2013	76	P	C	20.2
M550	03/02/2013	15/08/2013	80	N	S	24.8
M552	08/05/2013	10/09/2014	93	N	N	26.9
M554	21/01/2013	04/03/2013	75	C	N	21
M557	11/09/2012	04/03/2013	75	P	P	20.3
M557	11/09/2012	15/08/2013	80	P	C	26.9
M558	09/04/2013	15/08/2013	80	P	C	24
M558	09/04/2013	10/09/2014	93	N	N	25.9
M559	08/11/2012	04/03/2013	75	P	C	20.2
M564	05/09/2012	04/03/2013	75	P	P	20.5
M564	05/09/2012	22/04/2013	76	P	C	21
M566	12/09/2012	04/03/2013	75	P	C	20.4
M566	12/09/2012	22/04/2013	76	C	C	23.9
M566	12/09/2012	15/08/2013	80	N	S	26.5
M567	02/11/2012	04/03/2013	75	P	C	17.4
M567	02/11/2012	22/04/2013	76	C	C	22.4
M568	05/10/2012	04/03/2013	75	C	C	22.2
M572	26/10/2012	04/03/2013	75	P	P	22
M572	26/10/2012	19/06/2013	78	P	S	30.7
M579	05/10/2012	04/03/2013	75	P	C	20.5
M580	22/03/2013	15/08/2013	80	N	S	26.1
M4180	18/07/2012	04/03/2013	75	P	P	22
M581	17/07/2012	04/03/2013	75	P	S	23.1
M581	17/07/2012	22/04/2013	76	S	S	28.7
M581	17/07/2012	15/08/2013	80	N	C	23.2
M582	23/08/2012	22/04/2013	76	N	C	24.1
M584	19/03/2014	24/07/2014	91	N	C	27.1
M585	11/02/2014	24/07/2014	91	N	C	28.2
M585	11/02/2014	10/09/2014	93	N	N	27.9
M589	18/08/2013	24/07/2014	91	N	C	22.6
M590	20/04/2014	04/06/2014	90	P	P	18.1
M590	20/04/2014	24/07/2014	91	P	C	20.4
M590	20/04/2014	10/09/2014	93	N	N	23.3
M1194	26/06/2014	10/09/2014	93	P	P	19.2
M593	30/07/2014	10/09/2014	93	C	N	25.1
M1196	21/03/2014	04/06/2014	90	P	P	22.6
M1197	10/05/2013	04/06/2014	90	P	P	27.6
M1200	13/06/2014	10/09/2014	93	P	P	19.3
M1202	05/09/2013	04/06/2014	90	P	P	22.35
M1202	05/09/2013	10/09/2014	93	P	P	24.2
M596	28/02/2014	10/09/2014	93	N	N	23.1
M598	04/01/2014	04/06/2014	90	C	N	21.4
M598	04/01/2014	24/07/2014	91	N	C	22.4
M599	31/03/2014	10/09/2014	93	C	N	25.8
M602	26/02/2014	04/06/2014	90	P	P	19.5
M602	26/02/2014	10/09/2014	93	N	N	23.2
M603	08/09/2013	10/09/2014	93	N	N	27
M1209	20/03/2014	04/06/2014	90	P	P	17.7
M605	31/05/2013	04/06/2014	90	N	N	25.8
M605	31/05/2013	10/09/2014	93	N	N	26.5
M607	11/08/2013	10/09/2014	93	N	N	23.8
M1215	23/04/2014	04/06/2014	90	P	P	18.1
M1215	23/04/2014	10/09/2014	93	P	P	23.5
M608	09/08/2013	04/06/2014	90	N	N	27.2
M1217	16/03/2014	10/09/2014	93	P	P	24.6
M1218	06/09/2013	04/06/2014	90	P	P	21.5
M610	23/04/2014	04/06/2014	90	C	N	19.2
M610	23/04/2014	24/07/2014	91	N	C	22.7
M1222	10/06/2014	10/09/2014	93	P	P	20.8
M1224	04/06/2014	10/09/2014	93	P	P	23
M613	01/02/2014	04/06/2014	90	C	N	25.8
M613	01/02/2014	10/09/2014	93	C	N	26.9
M615	11/10/2013	24/07/2014	91	P	C	25.8
M1227	23/04/2014	04/06/2014	90	P	P	21
M1227	23/04/2014	10/09/2014	93	P	P	24.6
M619	01/02/2014	04/06/2014	90	C	N	30.3
M620	17/03/2014	10/09/2014	93	N	N	28.3
M623	11/10/2013	04/06/2014	90	C	N	24.6
M1237	26/01/2014	04/06/2014	90	P	P	19.9
M628	10/01/2014	04/06/2014	90	P	P	22.1
M628	10/01/2014	24/07/2014	91	P	C	24.5
M628	10/01/2014	10/09/2014	93	N	N	25.3
M629	25/02/2014	24/07/2014	91	P	C	20.6
M629	25/02/2014	10/09/2014	93	N	N	21.6
M630	08/09/2013	10/09/2014	93	N	N	25.3
M1241	11/03/2014	04/06/2014	90	P	P	21.7
M631	08/09/2013	04/06/2014	90	C	N	29.7
M631	08/09/2013	10/09/2014	93	N	S	28
M632	30/03/2014	04/06/2014	90	C	N	20
M1244	27/06/2014	10/09/2014	93	P	P	21.7
M633	21/01/2014	04/06/2014	90	P	P	24.4
M635	17/01/2014	04/06/2014	90	C	N	21.6
M635	17/01/2014	24/07/2014	91	N	C	22.9
M635	17/01/2014	10/09/2014	93	N	N	24.2
M636	24/04/2013	24/07/2014	91	N	S	25.3
M636	24/04/2013	10/09/2014	93	N	N	26.8
M1252	15/09/2013	04/06/2014	90	P	P	26
M1252	15/09/2013	10/09/2014	93	P	P	23.4
M637	23/01/2014	04/06/2014	90	N	N	22.9
M637	23/01/2014	24/07/2014	91	N	C	23.2
M637	23/01/2014	10/09/2014	93	N	N	25.3
M1254	26/06/2014	10/09/2014	93	P	P	17.5
M639	29/03/2014	04/06/2014	90	P	P	19.7
M639	29/03/2014	10/09/2014	93	C	N	23.3
M641	06/09/2013	24/07/2014	91	N	S	29.6
M1262	06/03/2014	10/09/2014	93	P	P	22.9
M1267	25/05/2014	10/09/2014	93	P	P	23.3
M1271	30/07/2014	10/09/2014	93	P	P	17.6
M1272	10/09/2013	10/09/2014	93	P	P	25.5
M644	22/06/2014	10/09/2014	93	C	N	21
M645	12/02/2014	04/06/2014	90	C	N	21.4
M646	03/05/2013	04/06/2014	90	N	N	27.7
M646	03/05/2013	24/07/2014	91	N	C	25.8
M1276	30/07/2014	10/09/2014	93	P	P	18
M649	16/05/2013	04/06/2014	90	N	N	27.3
M650	30/07/2014	10/09/2014	93	N	N	24.8
M651	30/07/2014	10/09/2014	93	P	C	23.1
M652	12/06/2014	24/07/2014	91	P	C	23.6
M652	12/06/2014	10/09/2014	93	C	N	27.1
M653	14/10/2013	04/06/2014	90	N	N	24.3
M653	14/10/2013	24/07/2014	91	N	C	26.3
M654	15/05/2013	24/07/2014	91	N	S	27.3
M1284	22/03/2014	04/06/2014	90	P	P	18.6
M657	10/08/2013	04/06/2014	90	N	N	21.7
M660	17/02/2014	24/07/2014	91	P	S	25.3
M1286	16/09/2013	04/06/2014	90	P	P	20.5
M661	09/09/2013	24/07/2014	91	P	C	25.1
M661	09/09/2013	10/09/2014	93	N	C	26.2
M662	15/09/2013	04/06/2014	90	S	N	25
M663	15/02/2014	10/09/2014	93	N	N	25.7
M664	12/06/2014	24/07/2014	91	N	C	27
M665	30/01/2014	04/06/2014	90	C	N	19.6
M666	17/03/2014	04/06/2014	90	C	N	24.2
M666	17/03/2014	24/07/2014	91	N	C	23.9
M667	11/07/2013	24/07/2014	91	N	C	28.6
M667	11/07/2013	10/09/2014	93	N	N	32.3
M668	11/10/2013	10/09/2014	93	C	N	29.4
M670	14/07/2013	04/06/2014	90	N	N	26
M670	14/07/2013	24/07/2014	91	N	S	28.4
M670	14/07/2013	10/09/2014	93	N	N	29.2
M671	14/08/2012	28/04/2014	88	N	C	29.3
M672	30/07/2014	10/09/2014	93	N	N	24.8
M673	28/03/2014	24/07/2014	91	P	C	23.8
M673	28/03/2014	10/09/2014	93	N	N	25.5
M674	31/03/2014	10/09/2014	93	S	N	23.6
M676	17/03/2014	04/06/2014	90	S	N	28.7
M677	04/09/2013	24/07/2014	91	N	C	29.8
M677	04/09/2013	10/09/2014	93	N	C	29.7
M1313	30/01/2014	10/09/2014	93	P	P	21.5
M678	17/03/2014	04/06/2014	90	C	N	23
M678	17/03/2014	24/07/2014	91	N	C	22
M678	17/03/2014	10/09/2014	93	N	N	25.3
M679	11/04/2014	24/07/2014	91	P	S	24.1
M1316	30/03/2014	04/06/2014	90	P	P	19.8
M682	14/08/2012	04/03/2013	75	P	C	19.6
M682	14/08/2012	22/04/2013	76	C	C	25.2
M683	14/08/2012	22/04/2013	76	C	C	27.1
M1328	30/03/2014	10/09/2014	93	P	P	22.1
M687	23/04/2014	10/09/2014	93	C	N	27.4
M688	10/09/2013	24/07/2014	91	N	S	28.2
M688	10/09/2013	10/09/2014	93	N	N	29.9
M690	09/09/2013	04/06/2014	90	C	N	28
M690	09/09/2013	10/09/2014	93	N	N	29
M692	11/08/2013	04/06/2014	90	N	N	24.7
M693	29/01/2014	04/06/2014	90	P	P	24.3
M693	29/01/2014	24/07/2014	91	P	C	23.8
M693	29/01/2014	10/09/2014	93	N	N	27.1
M697	18/01/2014	24/07/2014	91	N	C	23.2
M697	18/01/2014	10/09/2014	93	N	N	24.9
M1335	22/06/2014	10/09/2014	93	P	P	20.7
M1336	25/04/2013	04/06/2014	90	P	P	25.3
M1341	25/06/2014	10/09/2014	93	P	P	18.1
M698	05/09/2013	10/09/2014	93	N	C	22.7
M699	03/01/2014	04/06/2014	90	C	N	27.5
M699	03/01/2014	10/09/2014	93	S	N	30.2
M1343	14/09/2013	10/09/2014	93	P	P	22.8
M1345	05/02/2014	04/06/2014	90	P	P	22.5
M703	29/03/2014	04/06/2014	90	P	P	19.4
M703	29/03/2014	24/07/2014	91	P	C	24
M703	29/03/2014	10/09/2014	93	N	N	24.6
M705	15/02/2014	24/07/2014	91	N	C	25.2
M705	15/02/2014	10/09/2014	93	N	N	26.3
M1348	29/03/2014	04/06/2014	90	P	P	18.9
M1348	29/03/2014	10/09/2014	93	P	P	24.2
M707	07/08/2013	04/06/2014	90	N	N	29
M707	07/08/2013	24/07/2014	91	N	C	31.1
M708	17/03/2014	10/09/2014	93	N	N	31.4
M709	24/03/2014	04/06/2014	90	C	N	21.1
M709	24/03/2014	10/09/2014	93	S	N	24.6
M711	12/06/2014	24/07/2014	91	N	C	25.4
M711	12/06/2014	10/09/2014	93	N	N	25
M714	23/04/2014	04/06/2014	90	P	P	18.3
M714	23/04/2014	24/07/2014	91	P	C	21.4
M714	23/04/2014	10/09/2014	93	N	N	21.1
M717	08/09/2013	10/09/2014	93	C	N	27.1
M718	28/03/2013	24/07/2014	91	N	C	29.7
M720	01/02/2014	24/07/2014	91	N	C	22.1
M720	01/02/2014	10/09/2014	93	C	N	25.1
M724	01/02/2014	10/09/2014	93	C	N	27.2
M1393	11/06/2014	10/09/2014	93	P	P	18.2
M727	18/04/2014	24/07/2014	91	P	C	21.1
M1412	11/06/2014	10/09/2014	93	P	P	24.3
M1417	02/03/2014	10/09/2014	93	P	P	23.8
