# Supplementary material for: Cooperation by necessity: condition- and density-dependent reproductive tactics of female house mice
Source: Commun Biol. 2022 Apr 12;5:348. doi: 10.1038/s42003-022-03267-2 (PMC9005510; doi:10.1038/s42003-022-03267-2)
Supplement: Supplementary file 6 — Supplementary Data 3 [file 42003_2022_3267_MOESM6_ESM.csv]

dam	birthdate	age_sampling	status	female_pups	litter_size
M1	2007-02-24	14	S	1	3
M1	2007-04-13	13	C	0	3
M2	2007-04-17	13	C	1	3
M2	2007-06-04	13	S	2	5
M2	2007-08-16	13	C	2	3
M3	2007-04-08	12	C	1	4
M3	2007-05-05	13	S	1	1
M4	2007-05-10	13	S	1	2
M5	2007-04-04	13	S	2	5
M5	2007-06-04	13	S	0	1
M6	2007-06-18	13	S	0	2
M6	2007-01-14	10	S	3	5
M6	2007-04-22	15	C	1	4
M6	2007-05-17	14	S	2	3
M7	2007-04-09	14	C	0	1
M7	2007-04-18	12	C	1	4
M8	2007-03-27	13	C	1	3
M8	2007-05-14	13	S	3	4
M8	2007-06-10	13	C	2	3
M8	2007-07-05	13	S	3	3
M8	2007-08-31	13	S	3	4
M9	2007-03-30	13	C	2	4
M9	2007-05-27	13	C	4	6
M9	2007-06-22	12	S	5	9
M9	2007-08-06	16	C	1	3
M9	2007-10-27	13	C	3	6
M9	2007-12-12	13	C	2	4
M10	2007-08-20	13	S	1	2
M10	2007-03-20	13	S	2	2
M10	2007-04-15	13	C	4	5
M10	2007-07-08	12	C	0	2
M11	2007-02-02	16	S	2	2
M12	2007-08-10	12	C	1	3
M13	2007-02-28	13	S	0	1
M13	2007-03-31	14	S	1	1
M13	2007-05-10	15	C	0	1
M13	2008-05-09	13	C	3	3
M13	2008-07-05	11	C	2	2
M14	2007-05-09	13	C	5	6
M14	2007-06-05	13	S	1	6
M14	2007-07-16	13	S	1	8
M14	2007-08-16	13	S	2	7
M15	2007-03-30	13	C	3	6
M15	2007-04-30	13	C	0	1
M15	2007-07-11	13	S	0	3
M15	2007-08-10	12	C	3	4
M15	2007-09-05	13	S	0	1
M15	2007-10-27	13	C	3	5
M15	2007-12-10	13	C	0	4
M16	2007-03-24	16	C	0	1
M16	2007-06-21	12	S	2	4
M16	2007-11-22	13	C	2	3
M17	2007-05-23	13	C	2	4
M17	2007-06-29	13	C	2	4
M17	2007-07-27	13	S	0	3
M17	2007-08-29	12	S	2	5
M17	2007-09-27	13	S	2	7
M17	2007-11-26	13	S	2	6
M17	2008-01-21	13	S	3	5
M17	2008-03-23	13	C	2	4
M18	2007-04-04	13	S	1	6
M18	2007-04-19	14	C	0	1
M18	2007-05-10	13	S	4	7
M18	2007-06-05	13	S	3	7
M18	2007-07-02	13	S	2	5
M18	2007-08-20	13	S	0	1
M19	2007-04-25	14	S	2	3
M19	2007-05-23	13	C	3	5
M19	2007-07-10	13	C	5	6
M19	2007-09-04	13	C	5	6
M19	2007-12-02	13	S	2	5
M19	2008-01-12	10	S	1	1
M19	2008-02-06	13	S	5	7
M19	2008-03-05	12	C	1	1
M19	2008-05-16	16	C	1	2
M20	2007-03-31	14	C	1	1
M20	2007-04-07	13	C	1	3
M20	2007-05-06	14	S	2	4
M20	2007-07-17	13	S	0	1
M21	2007-02-26	12	S	1	1
M21	2007-05-21	13	C	2	6
M21	2007-06-29	13	C	3	4
M21	2007-09-21	11	C	0	1
M22	2007-05-12	13	S	4	6
M22	2007-07-08	15	C	1	2
M22	2007-08-15	13	S	2	3
M22	2008-01-27	11	S	1	2
M22	2008-02-21	14	S	3	5
M23	2007-08-21	12	S	0	1
M23	2007-12-28	11	S	0	1
M23	2008-02-29	10	C	1	3
M23	2008-04-26	13	C	1	2
M24	2007-05-15	13	C	2	3
M24	2007-06-10	13	S	3	7
M24	2007-07-31	15	C	2	4
M24	2007-08-21	13	S	0	1
M24	2007-08-30	11	S	3	4
M25	2008-02-27	12	C	1	4
M25	2008-04-26	13	S	3	4
M25	2008-07-24	13	C	0	3
M25	2008-08-13	13	S	2	3
M26	2008-03-06	13	S	4	4
M27	2007-04-22	13	C	2	2
M27	2007-05-23	13	C	0	4
M27	2007-07-07	13	C	1	1
M27	2007-08-01	14	C	3	6
M27	2007-08-21	13	S	1	2
M28	2007-04-20	13	C	0	1
M28	2007-05-09	13	S	2	5
M28	2007-06-12	13	S	3	6
M28	2007-08-07	14	S	2	4
M28	2007-10-26	12	C	4	7
M28	2008-01-24	11	C	1	2
M28	2008-03-19	13	S	1	3
M28	2008-06-05	12	S	2	3
M29	2008-06-16	11	S	0	1
M30	2008-03-02	15	C	1	2
M30	2008-03-23	13	C	0	4
M30	2008-04-19	13	S	7	7
M30	2008-06-16	13	S	3	7
M30	2008-07-16	13	S	2	3
M30	2008-08-15	14	S	3	7
M30	2008-11-11	13	S	2	3
M30	2009-06-19	14	S	0	1
M31	2007-07-02	13	S	0	1
M31	2007-08-26	13	S	1	2
M32	2007-04-15	13	C	1	5
M32	2007-06-13	13	S	0	2
M32	2007-08-02	13	C	1	3
M32	2007-09-14	13	S	3	3
M32	2008-02-05	13	C	3	5
M32	2008-03-06	13	S	2	2
M32	2008-05-03	13	S	2	4
M32	2008-06-17	10	S	0	2
M32	2008-07-16	13	C	0	1
M33	2007-02-26	12	S	2	2
M33	2007-03-24	10	C	1	3
M34	2007-08-01	14	C	2	3
M35	2007-08-26	13	S	4	4
M35	2007-10-27	13	S	0	2
M36	2007-08-07	13	S	0	1
M37	2007-05-31	13	S	2	4
M38	2007-04-13	13	C	1	3
M38	2007-05-12	13	S	1	5
M38	2007-08-09	13	S	2	6
M39	2007-04-19	13	C	2	4
M39	2007-05-21	13	C	2	6
M39	2007-06-29	13	C	3	5
M39	2007-07-30	11	S	2	3
M39	2007-09-04	13	C	1	7
M40	2007-06-21	13	S	1	6
M40	2007-08-07	13	C	2	5
M40	2007-09-06	14	S	2	5
M40	2007-11-27	15	S	2	3
M40	2007-12-25	11	S	0	1
M40	2008-03-01	12	S	2	5
M41	2007-05-30	14	S	1	3
M41	2007-06-21	13	S	0	6
M42	2007-01-14	10	S	0	1
M42	2007-04-18	12	S	1	1
M42	2007-05-07	13	C	1	3
M43	2007-04-19	13	S	3	6
M43	2007-05-21	13	C	3	3
M43	2007-08-02	13	C	3	6
M44	2007-04-06	13	S	2	4
M44	2007-06-02	13	S	1	4
M44	2007-06-30	12	S	2	3
M44	2007-07-31	15	C	1	5
M44	2007-08-28	13	S	1	1
M44	2007-10-06	13	C	4	4
M44	2008-01-21	14	C	0	1
M45	2007-05-02	14	S	2	4
M45	2007-06-21	13	S	2	3
M45	2007-07-19	14	S	1	2
M45	2007-10-27	13	S	2	5
M45	2008-03-15	13	S	1	1
M46	2008-02-23	12	S	2	4
M47	2007-05-09	13	S	1	2
M47	2007-06-06	13	S	1	3
M47	2007-08-02	13	S	2	6
M47	2007-08-30	13	S	2	4
M48	2007-03-24	16	C	1	2
M49	2007-05-01	13	S	1	1
M50	2007-07-11	12	C	4	5
M50	2007-09-04	13	C	3	5
M51	2007-03-21	13	C	3	4
M51	2007-04-15	13	C	2	4
M51	2007-05-13	14	C	2	5
M51	2007-08-07	13	S	2	4
M51	2007-12-28	11	S	0	1
M51	2008-06-06	12	S	0	1
M52	2007-04-25	14	S	3	3
M53	2007-05-06	14	S	5	6
M53	2007-06-04	13	S	2	5
M53	2007-08-12	13	S	3	4
M53	2007-12-02	13	S	3	6
M54	2008-04-23	13	C	4	5
M54	2008-06-18	13	C	4	7
M54	2008-07-17	13	S	0	3
M54	2008-08-13	13	S	3	4
M54	2008-09-09	13	C	1	2
M55	2007-04-18	12	S	3	4
M55	2007-05-17	13	S	3	7
M55	2007-07-29	12	S	2	5
M55	2007-08-25	13	S	4	8
M56	2007-04-23	14	C	2	2
M56	2007-05-20	13	C	1	2
M56	2007-06-18	13	S	5	7
M56	2007-07-16	13	S	3	7
M56	2007-08-14	11	S	3	6
M56	2007-10-03	13	S	3	5
M56	2007-12-17	12	S	2	4
M56	2008-05-26	11	C	1	1
M57	2007-04-22	13	C	1	2
M57	2007-05-19	14	C	5	7
M57	2007-08-08	13	S	1	6
M57	2008-01-23	12	C	0	1
M58	2011-06-02	13	C	2	2
M58	2011-08-17	15	C	1	4
M59	2012-03-26	11	C	1	1
M59	2012-04-20	11	C	0	2
M60	2008-06-15	12	C	1	1
M60	2008-06-23	10	S	0	1
M60	2008-09-08	14	C	1	2
M61	2008-03-09	13	S	2	3
M61	2008-04-08	13	S	3	5
M61	2008-06-10	13	S	1	1
M62	2008-04-25	11	C	1	3
M62	2008-06-10	13	C	1	1
M62	2008-07-24	13	C	2	5
M63	2008-04-09	12	C	3	7
M63	2008-05-09	13	C	1	2
M63	2008-06-06	12	C	4	5
M63	2008-07-21	14	S	0	2
M64	2008-05-24	13	S	0	1
M64	2008-07-03	14	C	2	6
M64	2008-12-22	12	S	0	1
M64	2009-01-11	10	S	1	1
M64	2009-01-20	13	S	2	2
M65	2009-05-17	13	S	3	3
M65	2009-07-15	14	C	4	7
M65	2008-06-26	14	S	5	8
M65	2008-08-08	12	S	0	2
M65	2008-08-29	12	C	4	7
M65	2008-11-13	13	S	2	8
M65	2009-03-15	14	C	1	1
M65	2009-04-13	15	C	0	2
M65	2009-05-11	13	C	0	1
M66	2008-06-14	13	S	1	5
M66	2008-07-12	11	C	2	3
M67	2008-02-27	12	C	0	1
M67	2008-04-02	11	S	0	3
M67	2008-05-22	10	C	5	7
M67	2008-06-22	13	S	5	5
M67	2008-07-19	13	C	1	1
M68	2008-03-18	13	C	1	3
M68	2008-05-13	12	C	1	2
M68	2008-06-08	12	S	4	5
M68	2008-07-15	13	S	2	5
M69	2007-06-18	13	S	1	1
M69	2007-08-21	13	S	2	3
M70	2008-04-02	13	S	1	3
M70	2008-05-03	13	S	3	5
M70	2008-06-25	12	S	3	6
M70	2008-07-24	13	S	1	2
M71	2008-02-12	13	C	3	4
M71	2008-03-31	13	S	1	2
M71	2008-06-07	13	C	0	1
M71	2008-07-04	14	C	1	1
M71	2008-09-20	11	C	1	3
M72	2008-03-29	13	C	1	2
M72	2008-06-10	13	S	0	1
M73	2008-03-23	13	C	3	5
M73	2008-04-20	13	S	0	2
M73	2008-06-14	13	S	1	4
M73	2008-07-11	12	C	0	1
M73	2008-08-16	13	C	3	3
M74	2008-03-31	11	C	1	1
M74	2008-05-09	13	C	3	3
M75	2008-07-22	13	S	1	5
M75	2008-08-23	13	S	1	6
M76	2008-03-18	13	C	3	6
M76	2008-05-17	15	C	1	4
M76	2008-06-12	13	C	1	3
M77	2008-06-29	13	C	2	2
M78	2008-03-21	13	S	2	2
M79	2008-04-22	14	C	2	7
M79	2008-07-03	13	C	3	5
M79	2008-09-25	13	S	2	2
M80	2008-05-16	16	C	0	1
M81	2008-07-04	15	C	0	3
M81	2009-01-30	13	S	3	4
M82	2008-04-26	14	S	2	5
M82	2008-07-14	14	C	3	4
M82	2008-08-13	13	C	1	3
M82	2008-09-26	12	S	2	3
M83	2008-07-05	13	C	3	3
M83	2008-07-31	13	C	3	6
M83	2009-04-17	13	S	3	7
M83	2009-06-05	12	S	3	4
M83	2009-10-03	14	C	4	4
M84	2008-04-03	10	S	1	1
M84	2008-05-15	10	C	1	3
M84	2009-02-08	14	C	0	1
M84	2009-04-17	13	S	2	4
M84	2009-05-15	11	C	3	6
M84	2009-08-26	15	C	2	3
M85	2008-03-15	13	C	2	2
M85	2008-04-14	10	C	0	4
M85	2008-05-11	14	C	1	3
M85	2008-07-05	14	C	2	5
M86	2008-08-17	13	S	2	6
M86	2009-04-17	13	S	1	2
M86	2009-05-11	13	S	0	1
M87	2008-03-15	13	C	1	4
M87	2008-04-09	12	C	3	7
M87	2008-05-10	12	C	2	3
M87	2008-07-05	14	C	2	5
M87	2008-08-02	12	S	2	7
M87	2009-06-05	12	C	0	1
M87	2009-07-29	13	C	1	3
M88	2009-04-06	11	C	0	1
M88	2009-05-28	13	C	3	6
M88	2009-08-02	13	C	2	4
M89	2007-06-10	13	S	2	4
M89	2007-07-05	13	S	1	1
M89	2008-01-22	13	S	0	1
M89	2008-07-03	13	C	2	5
M90	2008-06-23	14	S	1	1
M90	2008-07-01	14	C	1	4
M90	2008-09-25	13	S	2	7
M90	2008-12-23	11	S	2	3
M91	2007-12-25	11	S	0	1
M91	2008-05-11	14	C	1	6
M91	2008-06-12	13	C	3	4
M91	2008-07-24	13	S	2	3
M92	2008-05-26	11	C	1	4
M92	2008-08-11	13	C	3	3
M93	2008-03-05	12	C	1	2
M93	2008-06-05	13	S	3	4
M93	2008-07-04	13	S	0	1
M93	2008-07-26	13	S	3	8
M93	2008-08-28	13	S	2	4
M93	2008-12-11	12	S	1	3
M94	2010-06-15	13	C	1	3
M94	2010-10-04	13	C	3	4
M95	2009-04-28	11	S	2	7
M95	2009-08-01	12	C	4	4
M95	2010-04-21	13	C	0	1
M96	2008-05-26	11	C	1	1
M96	2008-06-23	12	S	2	4
M97	2009-05-13	13	S	3	3
M98	2009-02-08	14	C	1	2
M98	2009-04-17	13	S	3	5
M98	2009-05-13	13	C	1	3
M98	2009-06-22	14	C	1	2
M98	2009-07-21	13	S	2	4
M98	2009-08-18	13	C	4	7
M98	2009-08-29	12	S	0	1
M99	2008-02-21	14	S	0	1
M99	2008-03-31	13	C	2	3
M99	2008-07-07	12	C	0	1
M100	2008-06-10	13	S	1	1
M101	2010-07-08	12	C	2	4
M101	2010-07-31	13	S	3	5
M102	2009-07-30	12	C	3	7
M103	2009-02-12	14	C	1	5
M103	2009-03-13	13	C	2	2
M103	2009-04-19	11	C	4	5
M103	2009-05-14	12	C	3	4
M103	2009-08-03	13	C	1	3
M103	2009-08-29	12	S	0	1
M104	2008-07-08	15	S	3	6
M104	2009-01-20	13	S	5	7
M104	2009-02-20	13	S	5	7
M104	2009-05-04	12	C	1	1
M104	2009-05-27	13	C	1	2
M105	2009-03-16	13	C	2	5
M105	2009-07-21	13	C	0	2
M105	2009-08-30	11	S	3	5
M106	2009-04-17	13	S	1	2
M106	2009-06-14	12	C	0	2
M106	2009-09-03	11	C	1	4
M107	2008-08-07	13	S	3	5
M107	2008-09-07	13	S	2	6
M107	2009-05-10	13	S	5	7
M108	2009-06-01	13	C	0	1
M108	2009-06-30	12	C	2	3
M108	2009-08-02	13	C	3	5
M109	2010-04-16	16	C	2	4
M109	2010-06-01	12	C	1	5
M109	2010-06-26	14	S	2	5
M109	2010-08-02	13	S	2	2
M109	2010-10-05	12	S	1	5
M110	2009-06-01	13	C	0	3
M110	2009-09-07	11	S	0	1
M110	2010-04-16	16	C	1	4
M110	2010-07-29	13	C	1	2
M111	2009-05-31	10	C	2	7
M112	2009-04-18	12	S	1	4
M112	2009-05-13	13	S	2	6
M112	2009-06-07	10	C	1	1
M112	2009-06-13	10	C	1	1
M112	2009-08-08	13	C	1	1
M112	2009-09-07	13	S	4	6
M112	2009-10-03	13	C	2	3
M113	2009-05-04	12	C	1	2
M113	2009-10-03	13	C	0	1
M114	2009-05-03	10	S	1	2
M114	2009-05-13	11	C	1	5
M114	2009-06-06	11	S	1	1
M114	2009-08-08	13	S	4	6
M115	2008-07-16	13	C	0	1
M115	2008-08-11	13	S	0	3
M115	2009-05-21	14	S	3	5
M115	2009-09-01	13	S	0	1
M116	2008-07-11	12	S	1	1
M116	2008-08-30	11	C	3	3
M116	2009-04-17	13	S	1	5
M116	2009-07-02	13	S	3	6
M117	2009-05-11	13	C	2	2
M117	2009-06-04	13	S	2	3
M117	2009-08-07	14	C	1	1
M117	2010-05-11	13	S	1	4
M117	2010-06-23	14	C	0	1
M118	2009-05-03	10	S	4	6
M118	2009-05-16	10	S	0	2
M118	2009-06-22	13	C	3	4
M119	2008-12-24	10	S	2	3
M119	2009-09-11	13	S	3	6
M119	2010-07-08	12	S	1	2
M120	2008-07-29	11	S	3	4
M120	2009-04-19	11	S	0	1
M121	2009-08-05	11	C	4	6
M121	2009-12-17	12	S	2	6
M121	2010-04-15	13	C	1	2
M122	2009-05-22	13	S	2	3
M122	2009-06-18	15	C	2	3
M122	2009-08-14	12	C	1	2
M123	2009-08-29	12	S	1	1
M123	2010-04-16	13	C	1	2
M124	2009-05-08	13	C	1	3
M124	2009-06-25	11	C	1	3
M124	2009-08-02	13	C	3	4
M124	2009-08-31	14	S	3	5
M125	2009-10-03	13	C	1	1
M126	2008-08-16	14	C	0	1
M127	2009-08-13	13	C	2	6
M128	2009-08-02	15	C	0	1
M129	2009-05-17	13	S	0	1
M129	2009-05-24	11	S	3	3
M129	2009-07-10	13	S	4	7
M130	2010-05-29	12	S	4	6
M131	2009-05-01	10	C	2	3
M131	2009-05-30	12	C	3	5
M132	2010-05-03	13	C	2	5
M132	2010-05-26	15	S	1	4
M132	2010-07-30	12	C	2	3
M133	2009-06-26	12	S	2	2
M133	2009-09-15	13	S	1	2
M133	2010-04-20	13	C	1	4
M133	2010-05-18	13	C	1	1
M133	2010-07-11	16	C	2	2
M134	2009-05-28	13	C	4	7
M134	2009-06-26	14	C	2	3
M134	2009-08-16	16	C	0	2
M135	2009-08-28	12	S	3	4
M136	2010-06-03	13	S	2	5
M136	2010-07-01	12	C	1	2
M136	2010-09-11	13	C	0	1
M137	2009-04-30	13	C	3	5
M137	2009-08-13	13	C	1	3
M138	2008-04-04	13	S	1	2
M138	2008-07-31	13	S	1	1
M138	2008-08-12	13	S	3	6
M138	2008-09-10	13	S	2	6
M138	2009-04-17	13	S	1	5
M138	2009-06-25	13	S	3	3
M138	2009-08-05	13	C	2	4
M139	2009-05-13	13	C	4	5
M139	2009-07-31	11	C	1	1
M140	2009-04-14	16	C	4	4
M140	2009-05-28	13	C	2	3
M140	2009-06-26	12	S	2	5
M141	2009-05-28	14	S	2	4
M141	2009-08-13	13	S	1	3
M142	2008-03-01	12	C	2	3
M142	2008-03-12	13	S	3	5
M142	2008-04-09	13	S	4	7
M142	2008-06-16	11	C	3	5
M142	2008-07-16	13	C	0	1
M143	2009-05-01	10	C	2	4
M143	2009-07-05	12	S	3	4
M143	2009-08-19	14	C	2	3
M144	2009-05-24	11	C	1	1
M144	2009-06-24	14	C	2	4
M144	2009-08-22	15	S	0	1
M144	2009-10-07	13	C	4	5
M144	2010-05-27	11	C	1	3
M145	2009-04-26	11	S	3	3
M145	2009-05-21	14	S	4	4
M145	2009-06-28	12	C	4	4
M145	2009-08-10	11	C	2	6
M145	2009-09-22	13	S	1	3
M146	2009-05-28	13	C	2	4
M146	2009-06-22	11	S	2	4
M146	2009-07-20	12	S	3	3
M146	2009-08-11	15	C	1	5
M146	2009-09-10	14	S	1	8
M146	2009-10-26	13	S	2	4
M147	2009-08-07	14	C	1	1
M148	2009-04-18	12	S	1	1
M148	2009-05-01	12	C	1	3
M149	2009-05-22	13	C	1	2
M149	2009-08-13	13	C	2	2
M149	2009-09-13	12	S	1	3
M150	2009-05-31	14	C	1	2
M150	2009-09-15	13	S	1	2
M151	2009-08-02	13	C	1	2
M152	2008-08-15	14	S	4	5
M152	2008-12-16	13	C	1	1
M152	2009-05-01	10	C	2	4
M152	2009-05-23	12	C	2	4
M152	2009-08-08	13	C	1	1
M153	2009-04-14	16	S	2	5
M153	2009-05-11	13	S	1	3
M153	2009-07-05	12	S	3	5
M153	2009-08-05	12	C	0	1
M154	2009-05-08	13	S	0	1
M154	2009-07-29	13	S	1	1
M155	2009-06-03	14	C	2	3
M156	2009-05-13	13	C	1	2
M156	2009-08-26	15	C	0	1
M156	2010-04-16	13	C	4	5
M157	2010-04-26	11	C	0	1
M157	2010-05-18	13	C	5	7
M157	2010-06-13	12	C	3	5
M157	2010-07-19	16	C	1	1
M157	2010-09-16	15	S	2	3
M158	2010-04-16	14	C	0	1
M158	2010-06-11	14	C	0	1
M159	2009-08-02	15	C	5	5
M159	2009-09-01	14	C	0	1
M160	2009-08-14	13	S	0	2
M160	2010-04-15	15	C	1	1
M160	2010-05-06	13	C	0	1
M160	2010-05-29	12	C	2	2
M160	2010-07-28	14	C	1	2
M161	2009-08-14	13	S	0	1
M162	2009-04-18	12	S	1	1
M162	2009-06-13	10	C	2	2
M162	2009-08-29	12	C	2	5
M162	2009-09-26	12	S	2	3
M163	2009-04-19	11	C	0	3
M163	2009-05-15	11	C	2	5
M164	2009-08-12	13	S	2	5
M164	2009-09-10	15	S	2	5
M164	2010-04-15	15	C	0	1
M165	2009-06-22	14	C	1	1
M166	2011-03-04	14	S	1	1
M166	2011-05-09	12	C	1	4
M167	2012-04-03	14	S	2	4
M168	2012-08-20	12	C	1	2
M168	2012-10-03	14	C	2	2
M169	2012-04-19	14	C	3	7
M170	2012-04-04	13	C	3	6
M170	2012-04-27	11	C	3	4
M170	2012-05-25	13	C	1	2
M171	2011-05-10	14	S	3	5
M171	2011-07-06	13	S	2	2
M172	2011-05-18	13	C	2	3
M172	2011-06-13	11	S	3	6
M173	2012-04-09	12	S	0	6
M173	2012-06-12	14	C	2	2
M174	2012-05-24	14	S	2	6
M175	2011-06-02	13	C	1	5
M176	2010-04-18	15	C	3	4
M176	2010-05-21	12	S	2	8
M176	2011-03-04	14	S	2	3
M176	2011-05-15	13	C	3	4
M176	2011-06-09	13	C	2	2
M177	2011-05-11	13	S	0	4
M177	2011-08-30	12	C	1	2
M177	2012-05-01	15	C	2	2
M178	2011-06-23	13	C	2	4
M178	2011-09-13	14	S	0	1
M179	2011-05-25	16	C	0	1
M180	2011-06-04	11	C	3	3
M180	2011-07-01	15	S	3	5
M180	2011-08-22	10	C	3	5
M180	2012-04-25	14	C	0	1
M181	2011-06-16	13	S	3	3
M182	2011-09-09	14	C	1	2
M182	2012-04-04	13	S	2	4
M182	2012-05-02	14	C	1	2
M182	2012-05-27	11	C	0	1
M183	2012-05-05	14	C	6	6
M183	2012-06-09	14	C	2	4
M184	2011-05-09	12	C	3	7
M185	2011-08-19	13	S	2	6
M185	2012-03-12	12	C	0	1
M185	2012-04-08	13	C	1	2
M185	2012-05-06	13	C	2	3
M185	2012-06-03	14	S	2	6
M185	2012-07-01	13	C	0	1
M186	2012-05-25	13	C	1	2
M187	2011-05-19	12	C	1	5
M187	2011-06-18	11	S	2	4
M187	2011-07-19	10	S	2	4
M188	2012-03-13	11	C	2	4
M188	2012-07-01	13	S	0	3
M189	2011-05-10	14	S	4	4
M190	2012-03-12	12	C	3	3
M191	2012-04-12	14	C	3	5
M191	2012-05-10	13	C	1	1
M192	2013-04-09	14	C	1	2
M192	2013-04-30	11	C	2	2
M193	2012-09-24	12	C	0	1
M193	2013-04-21	13	C	0	2
M193	2013-05-15	13	C	1	1
M194	2012-10-21	11	S	4	6
M194	2013-05-09	14	S	1	1
M194	2013-06-02	13	S	0	1
M195	2010-07-15	12	S	2	2
M196	2011-03-09	13	C	1	2
M196	2011-05-08	13	C	3	7
M197	2010-06-02	14	S	4	8
M198	2009-05-23	12	S	2	3
M198	2009-08-02	15	C	3	5
M198	2009-12-29	12	S	4	5
M198	2010-04-15	15	C	1	2
M199	2010-07-15	12	C	2	4
M199	2011-05-15	13	S	4	8
M200	2010-04-18	14	C	2	3
M201	2010-05-15	13	C	4	8
M202	2010-05-06	13	C	1	1
M202	2010-05-29	12	C	2	5
M202	2010-07-08	12	S	0	1
M202	2011-05-05	13	C	0	1
M203	2009-09-19	13	S	2	4
M203	2010-05-08	13	C	3	6
M203	2010-06-01	12	C	0	1
M203	2010-06-25	15	C	0	1
M204	2010-05-11	13	S	1	2
M204	2010-06-16	15	C	0	2
M204	2010-07-09	14	S	2	5
M205	2010-04-20	13	C	1	2
M205	2010-05-18	13	C	3	6
M205	2010-06-29	11	C	4	6
M205	2010-07-22	11	C	5	6
M206	2010-04-18	13	S	1	1
M206	2010-05-18	13	C	3	3
M206	2010-06-14	14	C	1	4
M206	2010-07-10	13	S	4	5
M207	2010-06-25	15	C	0	1
M208	2010-04-18	13	S	3	5
M208	2010-05-13	13	C	1	2
M208	2010-06-04	14	C	0	2
M209	2011-05-04	13	C	1	2
M209	2011-05-28	13	C	0	1
M210	2010-07-12	15	C	1	2
M210	2010-10-05	12	S	0	5
M211	2009-06-24	11	C	0	3
M211	2009-08-18	13	C	1	2
M211	2009-09-22	13	S	1	1
M211	2010-05-15	13	C	0	2
M211	2010-06-07	11	C	1	1
M212	2010-06-22	13	C	2	3
M212	2010-09-11	13	C	0	1
M213	2010-06-15	13	C	1	3
M214	2010-04-18	15	C	0	1
M214	2010-06-05	13	S	5	7
M214	2010-07-08	12	S	0	4
M215	2010-05-25	13	S	3	6
M216	2010-06-07	14	C	1	5
M216	2010-06-29	14	C	1	1
M216	2010-08-01	14	S	1	2
M216	2010-09-17	14	S	5	6
M216	2010-10-10	12	S	1	9
M217	2010-05-01	13	C	1	2
M217	2010-05-25	13	S	1	6
M217	2010-06-23	14	C	0	2
M217	2010-07-22	13	C	0	1
M218	2011-05-11	13	C	5	6
M218	2011-06-10	12	S	3	8
M218	2011-09-09	13	S	1	4
M219	2010-06-17	14	S	1	5
M220	2011-05-06	12	C	1	1
M220	2011-06-20	16	C	2	6
M220	2011-09-13	14	S	0	3
M221	2010-05-06	13	C	0	1
M221	2010-06-16	12	C	2	5
M221	2010-07-15	12	S	0	2
M222	2010-04-15	13	C	2	2
M222	2010-05-10	14	C	2	5
M222	2010-06-17	14	C	2	3
M223	2010-04-16	14	C	1	3
M223	2010-05-11	13	S	0	1
M223	2010-07-28	16	C	1	2
M223	2010-10-12	14	C	1	1
M224	2010-06-10	13	C	1	1
M224	2010-06-30	13	C	2	2
M224	2010-10-04	13	S	2	5
M225	2010-04-16	13	C	2	3
M226	2009-09-26	12	S	0	1
M227	2010-05-08	13	C	1	1
M227	2010-05-25	13	C	0	1
M227	2010-06-20	15	S	0	2
M228	2011-05-15	13	C	1	2
M228	2011-06-10	14	S	1	1
M228	2011-08-17	15	C	1	2
M229	2011-05-10	14	S	4	5
M229	2011-06-08	14	S	6	7
M230	2011-03-09	13	C	1	1
M231	2011-05-10	11	C	0	4
M231	2011-08-20	12	C	3	6
M232	2009-04-16	14	C	0	1
M233	2011-05-04	13	C	1	5
M233	2011-05-28	13	C	1	4
M233	2011-07-24	11	S	2	5
M233	2011-08-18	14	S	5	7
M233	2012-05-05	11	C	0	1
M234	2010-06-22	13	C	1	2
M235	2011-05-06	12	S	1	3
M235	2011-06-18	11	S	0	1
M236	2009-08-18	14	C	2	3
M237	2011-03-09	13	C	1	4
M237	2011-05-13	11	C	2	2
M237	2011-06-03	12	C	0	1
M237	2011-08-19	13	C	3	5
M237	2012-04-04	13	S	1	4
M237	2012-05-02	12	C	2	2
M238	2009-07-24	13	C	0	3
M238	2009-09-01	13	S	1	7
M238	2010-04-17	14	S	0	2
M239	2010-06-23	12	S	5	7
M239	2010-07-21	12	C	1	2
M239	2011-03-04	14	S	1	1
M239	2011-05-11	13	C	5	6
M239	2011-07-22	13	C	3	4
M240	2011-03-05	13	C	1	1
M240	2011-05-14	10	C	0	2
M240	2011-06-29	13	S	2	3
M240	2011-08-17	15	C	1	2
M241	2011-03-04	14	S	0	1
M241	2011-05-29	10	C	1	2
M241	2011-07-18	11	C	0	1
M241	2011-09-04	11	S	1	4
M242	2010-04-21	13	C	0	2
M242	2010-10-12	14	C	2	4
M243	2010-04-27	13	C	1	3
M243	2010-06-27	16	C	1	1
M243	2010-08-27	13	S	3	6
M244	2009-08-13	13	S	1	1
M244	2009-09-15	13	S	2	2
M245	2010-04-15	13	C	2	6
M245	2010-05-10	11	S	4	8
M245	2010-06-05	13	S	4	7
M245	2010-10-13	13	C	1	2
M246	2011-05-10	14	C	3	3
M246	2011-06-02	13	C	4	8
M247	2011-03-04	14	S	2	5
M247	2011-05-09	12	C	0	2
M248	2010-04-15	15	C	1	1
M248	2010-04-21	13	C	0	2
M248	2010-10-05	12	S	2	4
M249	2010-04-19	13	C	3	4
M249	2010-06-22	13	C	3	5
M250	2010-06-06	12	C	1	4
M250	2010-07-31	13	C	1	2
M251	2011-03-03	15	C	2	3
M251	2011-05-10	14	C	1	7
M251	2011-06-22	14	C	1	1
M251	2011-09-10	13	C	3	4
M252	2010-07-21	12	C	0	1
M252	2011-03-23	14	S	2	5
M253	2011-05-09	15	S	0	5
M253	2011-06-04	11	C	0	1
M253	2011-07-22	13	C	3	5
M253	2011-08-31	13	S	2	4
M254	2010-05-06	13	C	1	3
M254	2010-06-01	15	C	1	2
M254	2010-07-04	12	C	5	6
M254	2010-09-10	14	C	3	5
M255	2010-04-16	13	C	1	3
M255	2010-08-01	14	S	3	4
M255	2010-10-12	14	C	2	6
M256	2010-06-03	13	C	1	2
M256	2010-06-27	13	C	1	3
M256	2010-07-22	13	S	2	7
M256	2010-12-10	12	S	2	2
M257	2010-04-18	13	C	0	1
M257	2010-05-15	13	C	2	5
M257	2010-06-29	11	C	2	2
M257	2010-07-29	13	S	1	1
M258	2009-08-27	14	C	1	3
M258	2010-05-12	14	C	2	4
M258	2010-06-06	15	C	1	2
M259	2010-04-25	15	C	0	3
M259	2010-05-22	13	C	4	5
M259	2010-06-21	14	C	2	2
M260	2010-04-20	13	C	2	3
M261	2011-05-06	12	S	2	3
M262	2010-05-12	16	S	1	1
M262	2010-06-09	12	C	0	2
M262	2010-07-08	12	S	2	5
M263	2011-05-12	12	C	1	4
M263	2011-06-05	13	S	5	7
M263	2011-08-14	11	C	4	6
M263	2012-03-23	12	C	1	2
M263	2012-05-25	13	S	0	1
M264	2010-04-24	13	C	1	2
M265	2009-05-13	13	C	5	8
M265	2009-08-02	15	C	1	4
M265	2009-09-13	15	S	1	5
M265	2010-04-18	14	C	0	1
M266	2010-09-23	12	S	3	5
M267	2011-05-08	13	C	1	2
M267	2011-06-21	15	S	0	1
M267	2011-08-19	13	S	3	5
M267	2011-09-13	10	C	0	1
M267	2012-03-16	11	C	1	4
M267	2012-04-10	11	C	0	2
M267	2012-05-03	13	C	1	1
M268	2010-05-10	14	C	1	4
M268	2010-06-05	16	C	1	1
M268	2010-06-25	12	C	0	1
M269	2010-06-11	12	S	2	2
M269	2010-07-29	13	S	1	4
M270	2009-05-13	13	S	0	1
M270	2009-05-22	13	S	2	5
M270	2009-07-27	15	S	0	3
M270	2010-05-11	15	C	2	2
M270	2010-05-25	13	C	1	1
M271	2013-01-28	12	C	1	1
M272	2012-06-12	14	C	1	2
M272	2012-08-21	11	C	2	3
M273	2012-09-03	14	C	2	5
M273	2013-04-21	13	C	1	3
M274	2013-04-25	12	C	1	3
M274	2013-05-16	12	C	1	4
M274	2013-09-14	13	C	3	3
M275	2012-08-22	10	C	1	1
M275	2013-04-17	14	C	0	4
M275	2013-05-12	13	C	2	4
M276	2012-09-14	12	C	0	5
M276	2013-04-18	13	C	1	2
M276	2013-04-24	13	C	0	1
M277	2012-07-15	13	C	1	3
M277	2012-08-12	10	S	1	1
M277	2013-04-04	14	C	1	2
M277	2013-05-03	14	C	3	3
M278	2012-04-01	13	S	2	5
M278	2012-08-24	13	S	1	1
M279	2013-03-22	13	C	1	3
M279	2013-05-11	14	C	0	2
M280	2013-03-14	13	C	2	3
M280	2013-07-23	11	C	1	1
M281	2012-10-12	14	S	1	1
M281	2013-03-28	12	C	1	3
M282	2013-04-26	13	C	0	4
M283	2013-04-24	13	C	3	5
M283	2014-01-30	15	S	4	5
M283	2014-03-01	12	S	1	3
M283	2014-03-31	12	C	3	3
M284	2013-05-24	11	C	1	2
M285	2012-10-18	14	C	1	1
M286	2013-03-30	13	C	0	1
M287	2013-04-03	15	S	1	2
M287	2013-05-12	13	C	0	1
M287	2013-09-07	13	C	2	4
M288	2012-08-30	14	S	1	1
M288	2012-10-26	13	C	2	4
M289	2012-09-28	14	S	4	6
M289	2013-04-24	13	C	1	1
M289	2013-09-07	13	C	2	2
M290	2012-05-22	11	C	1	2
M290	2012-06-12	11	C	1	4
M291	2012-06-11	12	C	1	2
M291	2012-07-02	12	C	0	4
M291	2012-08-18	14	C	2	3
M291	2012-09-12	14	C	3	4
M291	2013-03-26	14	C	2	4
M291	2013-04-19	12	C	0	1
M292	2013-04-20	14	C	0	1
M292	2013-05-12	13	C	5	5
M292	2014-02-18	11	C	2	2
M293	2013-02-19	14	S	0	1
M294	2012-08-22	10	C	1	5
M295	2012-05-03	13	C	0	1
M295	2012-06-30	12	C	0	1
M296	2012-06-14	12	C	0	2
M297	2012-08-21	11	C	1	2
M298	2013-04-30	11	C	0	1
M299	2013-03-09	14	C	2	3
M299	2013-07-21	13	C	0	1
M300	2013-04-25	11	C	4	7
M300	2013-05-23	14	S	2	5
M301	2013-01-26	12	C	0	1
M301	2013-03-20	13	S	1	2
M301	2013-04-19	13	C	2	2
M302	2011-05-10	11	C	1	3
M302	2011-06-04	11	S	7	9
M302	2011-08-18	14	C	1	3
M303	2010-05-25	13	C	1	2
M303	2010-06-20	15	S	3	6
M304	2011-05-15	13	S	2	3
M304	2011-06-12	12	S	3	6
M304	2011-09-04	11	S	4	8
M305	2011-05-04	13	C	3	5
M306	2011-03-09	13	C	3	3
M306	2011-05-08	13	C	1	1
M306	2011-08-16	16	C	1	4
M307	2010-07-28	16	C	2	3
M308	2010-07-29	13	S	2	6
M309	2011-05-15	13	S	2	8
M309	2011-07-26	14	C	2	6
M310	2011-05-05	13	S	3	5
M310	2011-06-10	14	S	2	2
M311	2011-05-11	13	C	0	1
M311	2011-06-02	13	C	2	2
M311	2011-08-21	13	S	2	4
M311	2011-09-16	11	S	5	5
M312	2010-05-12	14	C	4	5
M312	2010-07-01	12	S	2	6
M312	2010-08-27	13	S	1	4
M313	2011-03-03	15	C	1	4
M313	2011-05-26	13	C	1	5
M314	2010-05-10	14	C	1	4
M314	2010-06-22	13	C	2	2
M314	2010-07-17	13	S	1	1
M315	2011-03-05	13	C	1	1
M315	2011-05-10	14	C	2	6
M315	2011-06-21	15	C	6	9
M316	2011-05-06	12	C	4	6
M316	2011-06-28	14	C	2	5
M316	2011-07-20	15	C	0	3
M317	2011-05-06	12	S	1	1
M318	2010-07-08	12	S	1	4
M318	2010-08-01	14	S	3	4
M319	2010-05-01	13	C	1	2
M319	2010-07-12	15	C	0	2
M320	2011-08-17	15	C	1	5
M321	2010-04-18	15	C	1	3
M321	2010-07-11	12	C	1	4
M322	2011-05-07	11	C	1	2
M322	2011-06-20	16	S	0	2
M323	2010-04-17	14	C	1	4
M323	2010-05-08	13	C	2	2
M323	2010-07-08	12	S	1	2
M324	2010-07-20	13	C	1	2
M325	2011-05-05	13	C	4	5
M325	2011-05-29	12	C	3	6
M325	2011-08-19	13	S	1	5
M326	2011-08-25	13	S	5	6
M327	2010-07-29	13	C	3	5
M327	2011-05-29	12	C	4	5
M327	2011-08-19	13	S	1	3
M328	2011-05-06	11	C	2	4
M328	2011-08-20	12	C	1	4
M329	2011-05-11	13	S	0	2
M329	2011-05-31	10	S	4	5
M329	2011-06-29	13	S	2	5
M330	2011-05-20	11	C	1	1
M330	2011-06-30	12	S	0	2
M331	2011-03-12	13	S	2	3
M332	2010-04-27	13	C	0	4
M332	2010-06-15	13	S	0	1
M332	2010-07-11	12	S	1	2
M332	2010-09-19	12	S	2	3
M333	2011-05-10	14	S	1	6
M333	2011-06-03	12	C	2	3
M333	2011-07-22	13	C	5	5
M333	2011-08-19	13	C	2	4
M334	2010-04-18	15	C	1	4
M334	2010-05-23	12	C	1	6
M334	2010-07-15	12	C	0	2
M334	2011-03-04	14	S	1	2
M335	2011-05-08	13	C	1	4
M335	2011-08-12	13	C	1	7
M335	2012-04-25	14	C	0	1
M336	2010-07-31	11	C	1	1
M337	2011-05-13	11	C	4	5
M338	2010-06-11	12	C	2	2
M338	2010-07-07	13	S	1	1
M338	2010-08-01	14	S	0	1
M338	2010-09-17	14	S	3	4
M339	2011-03-03	15	C	3	3
M339	2011-05-09	12	C	3	3
M339	2011-05-18	13	C	0	1
M339	2011-06-05	10	C	5	6
M339	2011-09-10	13	C	1	5
M340	2011-05-29	12	C	5	7
M341	2011-05-04	13	C	2	4
M341	2011-05-30	11	C	2	4
M341	2011-06-29	13	S	0	1
M341	2011-08-27	15	S	5	6
M342	2010-05-06	13	C	2	3
M342	2010-06-01	12	C	0	2
M342	2010-06-27	16	C	0	1
M342	2010-07-22	13	S	2	4
M343	2010-07-28	14	C	2	3
M343	2011-05-16	12	S	3	5
M344	2009-08-14	12	C	0	4
M344	2010-04-18	13	S	2	4
M344	2010-05-11	13	C	2	2
M344	2010-06-05	13	C	3	5
M345	2011-05-06	12	S	0	3
M346	2010-12-10	12	S	0	2
M347	2012-04-01	13	C	2	7
M347	2012-05-24	14	C	1	3
M348	2012-05-31	12	C	2	4
M349	2012-04-22	11	C	1	3
M349	2012-08-12	10	C	1	1
M350	2012-03-24	11	C	2	4
M351	2012-04-04	13	S	0	1
M352	2012-03-26	11	C	1	1
M352	2012-05-25	13	C	0	1
M352	2012-08-26	13	S	1	3
M352	2012-10-23	11	C	1	1
M353	2012-03-23	14	C	3	4
M353	2012-04-19	12	C	3	4
M353	2012-05-31	13	C	0	1
M353	2012-07-05	13	S	2	3
M354	2011-05-18	13	C	1	4
M354	2011-08-19	13	C	3	3
M355	2012-04-02	15	S	3	3
M355	2012-05-03	13	C	3	3
M355	2012-06-01	12	C	2	3
M355	2012-08-11	11	S	0	2
M355	2013-03-29	11	C	2	2
M356	2011-09-21	13	S	2	4
M356	2012-04-26	13	C	2	3
M357	2012-04-14	14	S	0	2
M358	2012-07-15	13	C	0	1
M358	2012-08-05	10	S	1	2
M358	2012-08-28	14	C	3	4
M358	2013-04-21	13	C	0	2
M358	2013-05-15	13	S	3	5
M359	2012-04-04	13	C	2	6
M359	2012-04-29	15	C	0	1
M359	2012-05-20	13	S	3	4
M359	2012-06-16	12	C	1	2
M359	2012-09-13	13	S	0	2
M360	2012-06-02	13	C	1	3
M361	2012-04-20	13	C	1	4
M362	2012-03-27	10	C	1	1
M362	2012-04-24	14	C	3	4
M363	2012-03-24	13	C	1	1
M363	2012-05-25	13	C	0	1
M364	2012-09-14	12	C	0	1
M365	2012-05-11	12	S	2	3
M366	2012-03-16	11	C	1	2
M366	2012-04-08	13	S	1	3
M366	2012-05-02	14	C	2	4
M366	2012-05-26	12	S	0	5
M367	2012-10-09	13	C	1	2
M368	2012-04-12	11	C	2	6
M369	2012-04-02	12	S	0	4
M370	2012-03-24	13	C	1	4
M370	2012-04-22	11	C	1	1
M370	2012-05-15	13	C	1	2
M371	2012-05-15	11	S	0	1
M372	2011-09-14	13	S	1	2
M373	2012-04-01	13	C	1	3
M373	2012-05-25	13	C	1	3
M374	2012-04-07	14	C	2	4
M374	2012-05-07	12	S	3	4
M374	2012-07-26	14	S	2	4
M374	2012-08-23	14	C	1	4
M375	2012-03-25	12	C	0	2
M375	2012-04-19	12	C	2	3
M376	2011-09-10	13	C	0	2
M376	2012-05-02	14	C	2	3
M376	2012-05-22	16	C	3	6
M376	2012-07-01	13	S	1	2
M376	2012-07-10	15	C	0	1
M377	2012-03-22	15	C	1	2
M377	2012-04-12	14	C	1	3
M377	2012-05-10	13	C	2	2
M378	2012-08-22	10	C	0	1
M379	2012-04-19	12	C	3	3
M380	2012-03-17	10	C	3	3
M380	2012-09-11	15	C	2	4
M380	2012-10-13	13	S	1	1
M381	2012-03-14	13	C	2	4
M381	2012-04-08	13	C	0	1
M381	2012-06-28	14	C	3	5
M382	2012-05-05	14	C	1	2
M382	2012-06-11	12	C	2	3
M383	2012-05-02	14	C	1	1
M383	2012-07-17	14	S	1	6
M384	2012-06-12	15	C	1	1
M385	2012-06-11	12	C	3	4
M385	2013-04-18	13	C	1	4
M385	2013-09-06	11	C	3	3
M386	2011-08-19	13	S	2	4
M387	2011-09-09	14	C	1	1
M387	2012-04-23	12	C	1	3
M387	2012-05-15	13	C	2	3
M388	2011-09-09	14	C	1	1
M388	2012-05-03	13	C	2	3
M388	2012-05-25	13	C	0	1
M389	2012-04-23	12	S	1	2
M390	2012-04-03	14	S	1	2
M391	2012-04-27	12	C	1	1
M391	2012-05-22	11	C	1	2
M391	2012-07-19	12	S	4	6
M392	2012-03-21	14	C	2	3
M392	2012-04-10	13	C	3	4
M392	2012-05-06	13	C	2	3
M392	2012-06-01	14	C	1	1
M392	2012-09-14	12	C	0	1
M393	2012-03-22	13	S	1	1
M393	2012-05-03	13	C	1	2
M394	2012-04-30	14	C	0	3
M394	2012-05-23	15	C	0	2
M394	2013-02-19	14	S	4	5
M394	2013-03-24	13	S	1	5
M395	2012-05-04	12	C	1	2
M395	2012-07-17	14	S	2	3
M396	2012-05-03	13	C	0	1
M397	2012-04-02	15	S	3	4
M397	2012-04-28	12	C	4	6
M397	2012-06-01	12	C	1	3
M398	2012-09-16	13	S	0	2
M399	2012-04-08	13	S	4	7
M399	2012-04-25	14	C	1	1
M399	2012-05-25	13	S	3	5
M400	2012-05-29	11	C	0	1
M400	2012-07-05	13	C	2	4
M401	2012-06-08	12	S	2	2
M401	2012-07-12	13	C	1	1
M402	2012-03-21	14	S	5	7
M402	2012-10-05	12	C	2	5
M402	2012-10-26	13	S	2	2
M402	2013-03-29	11	C	1	3
M403	2012-03-22	13	C	0	1
M404	2012-04-14	14	C	1	2
M404	2012-05-10	13	S	0	3
M404	2012-06-07	13	S	3	3
M404	2012-08-31	13	C	1	4
M405	2012-05-05	14	C	1	5
M406	2012-07-18	13	C	2	2
M406	2013-04-25	12	C	3	4
M407	2012-03-26	11	C	1	2
M407	2013-04-22	12	C	1	2
M407	2013-05-15	13	S	1	5
M408	2012-04-01	13	C	4	6
M408	2012-05-21	12	C	1	3
M408	2012-06-16	15	S	2	3
M409	2011-05-06	12	C	3	6
M409	2011-05-31	15	C	1	3
M409	2011-06-28	14	C	2	6
M409	2011-07-25	10	C	2	3
M410	2011-09-02	13	C	0	3
M410	2012-03-16	11	C	2	3
M410	2012-04-11	12	C	4	5
M410	2012-05-11	12	S	1	1
M411	2012-05-30	13	C	2	4
M412	2012-03-24	11	C	0	1
M412	2012-05-25	13	S	2	3
M413	2012-07-03	15	C	0	2
M413	2012-08-06	13	S	3	6
M414	2012-03-23	14	C	3	3
M415	2012-04-25	14	C	2	2
M416	2012-04-05	12	C	3	5
M416	2012-04-27	11	C	1	1
M417	2012-04-14	12	C	1	2
M418	2012-03-16	11	C	0	2
M418	2012-04-10	13	S	2	3
M418	2012-05-08	11	C	0	1
M419	2012-03-24	11	C	1	1
M420	2012-08-03	12	S	1	1
M420	2012-08-27	12	C	1	2
M420	2013-04-21	13	C	0	2
M420	2013-05-12	13	C	2	5
M421	2011-07-22	13	S	5	7
M422	2011-05-25	14	S	4	7
M422	2011-08-17	15	C	1	3
M423	2012-05-25	13	C	0	1
M423	2012-07-13	12	C	1	3
M424	2012-03-23	14	C	1	4
M424	2012-05-03	13	C	0	1
M425	2012-04-10	11	C	1	1
M426	2013-04-23	11	C	0	2
M427	2013-04-04	12	C	2	4
M427	2013-05-01	15	C	0	4
M428	2012-05-25	13	S	1	1
M428	2012-06-16	15	S	0	1
M429	2013-04-04	12	C	1	2
M429	2013-04-23	13	S	1	1
M429	2013-05-23	14	C	1	2
M430	2013-04-06	15	C	1	2
M430	2013-07-16	14	S	2	5
M430	2014-03-11	14	C	2	3
M431	2012-09-18	11	C	2	3
M432	2012-07-03	11	C	3	3
M432	2013-03-12	15	C	2	2
M432	2013-05-01	13	C	1	2
M433	2013-04-21	13	C	2	3
M433	2013-05-17	13	C	2	5
M433	2013-06-16	14	S	1	3
M433	2013-09-07	13	C	1	2
M434	2013-09-07	13	C	0	1
M435	2012-08-23	14	C	1	3
M436	2012-07-18	13	C	1	3
M436	2012-08-29	13	C	0	2
M436	2013-04-23	14	C	4	5
M436	2013-05-23	12	S	3	5
M437	2013-02-02	14	S	1	1
M437	2013-03-01	12	C	0	1
M438	2012-05-25	13	S	3	4
M439	2012-05-22	11	S	0	1
M440	2013-04-21	13	C	1	1
M440	2013-05-16	12	C	1	4
M441	2012-05-03	13	C	0	1
M441	2012-05-23	15	C	1	1
M441	2012-06-13	14	S	1	1
M442	2012-08-22	10	C	1	2
M443	2012-09-14	12	C	2	2
M443	2012-10-28	11	C	0	1
M443	2013-04-23	13	S	1	3
M443	2013-05-16	12	C	5	8
M443	2013-09-10	14	C	2	3
M444	2012-07-15	13	C	1	1
M445	2012-09-12	14	C	2	3
M446	2012-05-20	13	C	0	2
M446	2012-07-18	13	C	1	1
M446	2012-10-04	13	C	2	4
M446	2012-11-05	14	S	1	3
M447	2013-03-31	16	C	2	4
M447	2013-04-28	13	C	0	1
M448	2012-08-20	12	C	0	1
M448	2012-10-04	13	C	2	4
M448	2013-04-02	16	S	1	1
M448	2013-04-24	10	C	0	3
M448	2013-05-17	11	C	3	5
M449	2012-08-18	14	C	1	2
M449	2012-09-12	14	S	0	1
M449	2013-03-25	15	S	1	2
M449	2013-04-18	16	S	1	1
M449	2013-05-12	13	C	0	1
M449	2013-09-01	12	C	0	1
M449	2013-09-11	13	C	2	2
M450	2012-09-05	12	C	2	3
M450	2013-04-21	13	C	0	2
M450	2013-05-11	12	C	2	3
M450	2013-09-10	14	C	0	1
M451	2013-02-03	13	C	3	4
M451	2013-03-04	12	C	0	3
M451	2013-05-01	13	C	0	1
M452	2012-09-12	14	C	1	2
M452	2013-04-01	11	C	0	3
M452	2013-04-29	12	C	1	2
M453	2012-08-25	14	C	4	5
M453	2013-04-23	11	C	1	2
M454	2012-09-12	14	S	1	2
M454	2012-10-12	14	S	1	1
M454	2013-05-18	14	C	1	2
M455	2012-06-12	11	C	1	2
M456	2012-08-21	11	C	0	1
M456	2013-04-21	13	C	0	1
M456	2013-05-15	13	S	0	5
M457	2012-08-20	12	C	1	5
M457	2012-09-17	12	C	0	6
M457	2013-04-09	14	C	1	3
M458	2012-08-22	10	C	2	2
M458	2013-04-23	11	C	2	2
M458	2013-05-17	11	C	2	5
M459	2013-03-27	13	C	4	5
M459	2013-04-20	14	C	2	3
M459	2013-08-18	10	C	1	2
M460	2012-09-19	13	C	0	4
M460	2012-11-01	13	S	1	4
M460	2013-04-19	15	C	2	4
M460	2013-09-06	11	S	1	1
M461	2012-09-16	13	C	2	3
M462	2012-08-04	11	C	0	3
M462	2012-08-12	10	S	1	1
M462	2012-08-27	12	C	1	4
M462	2013-05-13	12	C	3	6
M463	2013-03-08	12	C	2	5
M463	2013-05-02	12	C	1	2
M463	2013-05-28	11	C	1	3
M464	2013-02-06	13	C	1	1
M464	2013-04-03	13	C	1	1
M464	2013-04-24	12	C	1	5
M464	2013-05-23	14	S	0	1
M464	2013-07-14	12	C	1	1
M465	2012-07-13	15	C	1	4
M465	2012-08-12	10	S	1	1
M466	2013-03-06	14	C	3	4
M467	2012-08-22	15	C	0	1
M467	2013-02-20	13	C	0	1
M467	2013-04-23	11	C	1	1
M467	2013-07-21	13	S	1	1
M468	2012-06-20	13	S	0	5
M468	2012-07-18	13	S	2	4
M468	2013-04-25	11	C	1	2
M469	2013-09-16	11	C	1	1
M470	2014-01-18	12	C	0	2
M470	2014-02-12	13	C	1	2
M471	2013-09-08	12	C	3	3
M471	2014-01-17	13	C	2	3
M472	2013-04-09	14	C	0	1
M472	2013-04-29	12	C	1	6
M472	2013-09-01	12	C	0	2
M473	2013-08-12	13	C	1	3
M474	2014-04-18	11	C	0	1
M475	2013-03-28	12	C	1	1
M475	2013-08-16	12	C	2	5
M476	2013-04-05	13	C	3	5
M477	2013-03-12	15	C	1	1
M477	2013-07-22	12	C	1	2
M478	2013-08-12	13	C	1	2
M479	2014-02-25	11	C	0	2
M480	2013-04-04	12	C	1	2
M480	2013-05-01	15	C	0	3
M481	2013-04-04	12	S	1	2
M481	2013-05-01	13	C	1	2
M481	2013-05-23	14	C	0	2
M482	2014-01-09	12	C	2	3
M482	2014-02-05	14	S	1	1
M482	2014-03-04	15	C	1	1
M482	2014-03-29	12	C	4	4
M483	2013-06-03	15	C	1	1
M483	2014-04-17	12	C	0	1
M484	2013-04-23	11	C	0	1
M484	2013-05-18	14	S	1	1
M485	2013-09-09	11	C	1	2
M485	2014-06-21	12	C	2	3
M486	2014-06-21	12	C	3	3
M487	2013-05-01	13	C	1	1
M488	2013-03-30	10	C	0	2
M488	2013-05-06	11	C	1	1
M489	2013-09-08	12	C	2	5
M489	2014-03-24	12	C	1	2
M489	2014-06-10	14	C	2	3
M490	2013-09-09	11	C	1	4
M491	2013-09-07	13	C	0	1
M492	2013-04-04	14	C	0	1
M492	2013-04-29	12	C	1	3
M492	2014-02-01	13	C	1	2
M492	2014-03-02	11	C	0	1
M493	2013-07-22	12	C	2	3
M494	2013-05-05	13	C	3	5
M494	2013-07-14	12	C	2	2
M495	2014-02-28	13	C	4	5
M496	2013-04-30	14	C	0	1
M497	2013-03-07	13	C	4	4
M497	2013-05-01	13	C	1	1
M497	2013-09-05	12	S	1	1
M498	2013-04-05	13	C	2	4
M499	2014-04-14	12	C	1	1
M500	2013-03-27	13	C	1	3
M501	2013-05-02	12	C	1	3
M501	2013-06-17	11	C	2	4
M502	2013-05-15	13	S	2	4
M503	2013-05-15	13	C	0	1
M503	2013-09-06	11	S	0	1
M504	2013-04-03	13	C	1	2
M504	2013-04-28	13	C	0	1
M504	2013-09-09	11	C	1	2
M504	2014-01-23	12	C	3	3
M505	2013-05-09	12	S	1	3
M506	2013-05-11	12	C	0	2
M507	2014-06-21	12	C	2	2
M507	2014-08-27	13	C	1	1
M508	2012-08-12	10	C	0	1
M509	2014-04-03	12	C	1	1
M510	2013-08-15	13	C	1	3
M511	2014-01-20	12	S	0	1
M511	2014-03-19	13	S	3	4
M511	2014-08-26	14	C	2	2
M511	2014-09-17	13	S	1	4
M512	2012-09-12	14	S	1	2
M513	2013-05-01	15	C	1	4
M514	2013-03-31	12	C	0	1
M514	2013-04-24	13	C	2	6
M514	2013-05-20	12	C	1	3
M514	2013-09-10	14	C	2	2
M515	2014-03-15	12	C	1	1
M515	2014-04-14	12	S	2	5
M516	2013-04-09	14	C	3	6
M516	2013-05-07	14	C	1	2
M516	2013-09-08	12	C	0	1
M517	2014-04-18	11	C	0	2
M518	2013-04-22	12	C	2	3
M518	2013-05-26	11	C	1	1
M518	2013-07-13	13	C	0	1
M518	2013-10-23	14	S	0	1
M519	2014-02-27	12	C	0	1
M519	2014-05-26	12	C	1	1
M520	2013-05-17	15	S	0	2
M520	2013-06-17	13	S	2	3
M521	2013-08-10	13	C	2	4
M522	2013-09-02	15	S	1	1
M522	2014-01-08	13	C	1	1
M522	2014-02-05	14	S	2	4
M522	2014-03-07	12	C	5	7
M522	2014-03-30	13	C	0	1
M523	2013-05-31	15	S	1	2
M523	2014-01-29	13	S	1	3
M523	2014-02-23	13	S	0	5
M524	2013-05-11	14	C	0	1
M524	2013-06-02	13	C	1	2
M525	2014-05-03	14	S	1	1
M526	2013-04-13	14	C	1	1
M527	2013-04-02	14	C	0	3
M527	2013-04-21	13	C	2	5
M528	2013-04-05	11	C	0	2
M529	2013-05-23	16	S	1	1
M529	2013-08-10	13	S	3	4
M530	2013-04-23	11	C	1	2
M530	2013-05-16	12	C	3	4
M531	2013-04-23	11	C	1	1
M532	2013-05-05	12	C	0	1
M533	2013-04-09	14	C	2	3
M533	2013-05-09	12	C	2	3
M533	2013-09-05	12	C	1	2
M534	2012-08-31	13	S	1	1
M534	2012-10-03	14	S	1	1
M535	2013-07-13	13	S	1	2
M535	2013-09-06	11	S	0	3
M536	2013-04-06	12	C	4	6
M536	2013-05-02	14	C	1	4
M537	2013-09-07	13	C	1	2
M538	2013-04-01	11	C	0	1
M538	2013-04-23	11	C	2	2
M538	2013-09-05	12	C	0	3
M539	2013-06-04	14	C	1	1
M540	2013-04-21	13	C	0	2
M540	2013-05-11	12	C	2	2
M541	2013-05-12	13	C	1	2
M542	2013-04-07	16	C	1	1
M542	2013-09-06	11	C	2	3
M543	2014-03-22	12	C	2	4
M544	2013-05-04	13	C	1	1
M544	2013-07-13	13	S	3	4
M545	2013-04-24	13	C	5	6
M545	2013-05-15	13	C	5	7
M545	2013-09-05	12	C	0	2
M545	2014-01-03	12	C	0	1
M545	2014-01-26	11	C	1	1
M546	2013-04-07	14	C	0	2
M546	2013-04-30	11	C	0	2
M547	2013-04-11	12	C	3	4
M547	2013-05-01	13	C	5	8
M548	2013-08-12	13	S	3	4
M549	2013-04-22	12	C	0	1
M549	2013-05-17	13	C	1	2
M550	2013-05-15	13	C	1	1
M550	2013-09-05	12	S	0	1
M551	2013-09-14	13	C	1	1
M552	2014-04-18	11	C	2	2
M552	2014-06-13	13	C	1	1
M553	2013-04-24	13	C	1	2
M553	2013-05-22	13	C	1	5
M554	2013-03-29	11	C	3	5
M555	2013-04-03	13	C	1	2
M555	2013-04-26	13	C	0	1
M555	2013-05-26	11	C	1	1
M555	2013-07-13	13	S	0	2
M556	2013-05-01	16	C	0	1
M556	2013-05-26	11	C	0	2
M557	2013-09-04	13	C	2	2
M558	2013-09-05	12	C	3	6
M558	2014-02-26	13	C	0	2
M558	2014-06-10	14	C	3	4
M559	2013-04-21	13	C	1	1
M560	2013-04-11	12	C	3	4
M560	2013-07-25	13	S	0	1
M561	2013-05-01	13	C	2	4
M562	2013-04-02	14	C	2	2
M562	2013-04-27	12	C	1	4
M562	2013-09-11	13	C	1	4
M563	2013-04-05	11	C	3	3
M563	2013-04-28	13	C	0	4
M563	2013-05-26	13	S	2	2
M563	2013-09-09	11	C	1	5
M564	2013-05-10	13	C	1	2
M565	2014-03-30	13	C	2	2
M566	2013-04-20	14	C	0	3
M566	2013-05-16	12	C	1	2
M566	2013-09-06	11	S	1	1
M566	2014-01-21	14	S	1	2
M567	2013-04-25	11	C	1	2
M567	2013-05-15	13	C	0	3
M567	2013-06-09	14	C	1	2
M568	2013-03-29	11	C	0	3
M568	2013-04-22	12	C	0	3
M568	2013-08-16	12	C	2	5
M569	2013-05-01	13	C	0	1
M569	2013-05-30	13	S	1	1
M570	2013-05-03	14	C	1	3
M570	2013-05-31	12	C	0	1
M571	2014-03-02	11	C	1	4
M571	2014-03-31	12	C	2	5
M571	2014-04-28	12	C	0	1
M571	2014-05-25	13	S	2	4
M571	2014-10-08	13	C	0	6
M572	2013-07-11	12	S	2	4
M573	2014-03-03	12	C	1	3
M573	2014-03-29	12	C	1	1
M573	2014-09-18	12	C	2	2
M574	2014-04-14	12	C	0	1
M575	2013-04-13	14	C	1	2
M575	2013-05-09	12	C	0	1
M575	2014-02-28	11	C	1	1
M576	2013-04-04	12	S	1	2
M576	2013-05-03	11	C	2	2
M577	2013-09-13	11	C	1	1
M578	2013-09-05	12	S	1	1
M579	2013-04-08	15	C	0	1
M580	2013-05-17	15	C	0	1
M580	2013-09-05	12	S	1	1
M581	2013-04-09	14	S	2	4
M581	2013-05-08	13	S	2	6
M581	2013-09-10	14	C	3	5
M582	2013-03-19	14	S	0	1
M582	2013-05-12	13	C	2	3
M583	2013-04-02	14	C	3	4
M583	2013-04-28	13	C	0	3
M583	2013-09-04	16	C	1	3
M584	2014-06-11	13	S	0	1
M584	2014-08-28	12	C	2	2
M585	2014-04-20	13	C	2	3
M585	2014-08-28	14	C	2	6
M586	2014-08-28	14	C	2	5
M587	2013-09-11	13	C	0	1
M587	2014-03-29	12	C	2	4
M588	2014-06-27	13	C	2	4
M589	2014-04-17	12	C	1	1
M589	2014-06-10	14	C	0	2
M589	2014-08-31	11	C	1	2
M590	2014-08-31	11	C	0	1
M591	2014-03-23	11	C	0	5
M591	2014-03-31	12	C	0	1
M592	2014-03-20	14	C	3	4
M593	2014-09-02	11	C	1	4
M594	2014-03-16	13	C	1	2
M594	2014-04-16	13	C	1	2
M595	2014-06-22	13	C	2	3
M595	2014-09-11	13	S	3	3
M596	2014-06-26	12	C	4	5
M597	2014-06-29	11	S	2	6
M598	2014-06-24	11	C	3	5
M598	2014-08-28	12	C	3	4
M599	2014-06-25	13	C	3	4
M599	2014-09-27	12	C	2	2
M600	2014-10-04	14	C	1	1
M601	2013-09-06	11	C	1	2
M601	2014-03-14	11	C	2	3
M601	2014-04-12	14	C	3	6
M601	2014-06-25	15	C	0	4
M602	2014-08-29	11	S	1	5
M603	2014-05-24	12	C	1	1
M603	2014-06-20	13	C	1	2
M604	2014-09-17	13	C	1	5
M605	2014-01-26	13	S	1	1
M605	2014-04-02	13	C	0	1
M606	2014-03-29	12	C	1	2
M607	2014-03-06	15	C	0	2
M607	2014-06-14	14	C	1	4
M608	2014-03-16	13	C	1	1
M608	2014-04-14	12	C	4	4
M609	2014-03-21	13	C	1	3
M610	2014-06-17	11	C	1	2
M610	2014-08-28	12	C	1	1
M611	2014-04-01	11	C	0	2
M611	2014-05-25	13	C	1	1
M612	2013-09-09	15	C	2	2
M613	2014-06-11	13	C	1	3
M613	2014-09-18	12	C	2	3
M614	2013-07-13	13	S	1	1
M615	2014-08-23	12	C	1	3
M615	2014-09-18	12	C	0	1
M616	2014-06-16	12	C	1	2
M616	2014-08-31	11	C	0	2
M617	2014-04-02	13	C	1	6
M617	2014-04-28	12	C	2	4
M617	2014-05-25	13	C	1	3
M617	2014-06-30	15	C	3	6
M618	2014-04-15	14	C	2	6
M618	2014-06-13	13	C	1	3
M619	2014-06-11	13	C	1	2
M619	2014-09-15	15	C	1	1
M620	2014-04-28	12	S	2	6
M620	2014-05-26	12	C	2	6
M620	2014-08-23	12	C	0	2
M621	2014-08-30	12	C	0	1
M622	2014-02-01	13	C	3	5
M622	2014-03-19	13	S	2	2
M622	2014-06-11	13	C	1	2
M623	2014-06-22	13	S	1	3
M623	2014-08-27	13	C	0	1
M624	2014-02-22	14	S	3	7
M625	2014-08-28	12	C	2	4
M626	2014-08-31	13	C	1	2
M627	2014-03-29	12	C	1	5
M628	2014-08-06	13	C	3	4
M629	2014-08-29	11	C	1	2
M630	2014-06-20	13	C	0	1
M631	2014-03-30	13	C	1	3
M631	2014-04-28	12	C	2	2
M631	2014-06-11	13	C	0	2
M631	2014-10-12	13	S	2	3
M632	2014-06-25	13	C	2	2
M633	2014-08-27	13	C	2	2
M634	2014-06-27	13	S	1	4
M634	2014-08-28	12	S	4	6
M635	2014-06-24	14	S	0	4
M635	2014-08-27	13	C	2	5
M636	2014-08-09	10	S	1	1
M637	2014-05-25	13	C	1	4
M637	2014-08-27	13	C	3	3
M638	2014-06-24	11	C	1	1
M639	2014-09-05	11	C	1	4
M640	2014-08-28	12	C	3	3
M641	2014-01-18	14	C	4	5
M641	2014-02-17	15	S	2	2
M641	2014-03-14	11	C	1	6
M641	2014-06-25	15	C	2	2
M641	2014-08-07	12	S	2	6
M642	2014-08-27	13	C	0	1
M643	2014-03-02	11	C	1	3
M644	2014-09-18	12	C	0	1
M645	2014-06-13	15	C	0	2
M645	2014-09-03	13	S	4	5
M645	2014-10-03	12	C	4	5
M646	2013-09-12	12	C	1	1
M646	2014-08-26	14	C	1	3
M647	2013-08-17	11	C	0	3
M647	2014-01-20	12	S	1	1
M648	2013-07-13	13	S	1	4
M648	2013-08-18	10	C	0	2
M648	2013-12-07	14	S	0	1
M649	2014-03-29	12	S	1	1
M650	2014-06-24	14	C	0	1
M650	2014-08-25	12	C	2	2
M651	2014-10-09	12	C	1	1
M652	2014-08-06	13	C	1	4
M652	2014-09-04	12	C	1	3
M653	2014-08-06	13	C	3	5
M653	2014-09-04	12	C	2	3
M654	2014-04-02	13	S	2	3
M654	2014-08-08	11	S	1	6
M655	2014-06-25	15	C	0	1
M656	2014-04-10	13	C	0	1
M657	2014-04-09	14	S	3	4
M658	2014-03-31	12	C	1	4
M659	2014-05-01	14	S	2	5
M659	2014-08-21	12	C	1	2
M660	2014-08-28	12	S	4	6
M661	2014-08-27	13	C	1	1
M661	2014-10-03	12	C	0	1
M662	2014-06-22	13	S	0	1
M663	2014-05-01	12	S	1	3
M663	2014-08-30	12	C	1	3
M664	2014-06-04	13	C	2	5
M664	2014-08-29	11	C	1	6
M665	2014-06-30	15	C	1	4
M666	2014-06-22	13	C	2	5
M666	2014-08-27	13	C	2	3
M666	2014-09-17	13	C	1	1
M667	2014-06-04	13	C	4	5
M667	2014-08-28	12	C	1	3
M668	2014-01-03	12	S	3	6
M668	2014-06-11	13	S	3	4
M668	2014-08-28	12	C	2	2
M668	2014-09-19	11	C	1	1
M669	2014-03-28	15	C	3	4
M670	2014-03-16	13	C	0	1
M670	2014-08-07	12	S	2	4
M671	2014-02-25	14	C	1	1
M671	2014-05-28	13	C	2	4
M672	2014-08-28	12	C	1	5
M673	2014-08-27	13	C	1	4
M674	2014-06-27	13	C	2	4
M674	2014-09-01	12	S	2	5
M675	2014-02-18	14	S	0	1
M675	2014-09-03	13	S	3	4
M675	2014-09-30	11	C	1	1
M676	2014-06-11	13	S	3	5
M677	2014-06-11	13	C	4	7
M677	2014-08-24	13	C	0	2
M677	2014-10-06	12	C	2	2
M678	2014-06-26	12	C	2	2
M678	2014-08-28	12	C	3	3
M679	2014-08-06	13	S	3	7
M680	2013-04-02	16	S	1	2
M680	2013-04-25	12	C	1	4
M681	2013-09-14	13	S	1	4
M681	2014-01-06	12	S	0	1
M681	2014-02-11	14	C	1	1
M681	2014-03-12	13	C	3	6
M681	2014-04-11	15	C	4	4
M682	2013-04-04	14	C	1	2
M682	2013-05-01	14	C	2	2
M683	2013-04-10	13	C	1	2
M683	2013-05-02	12	C	4	5
M683	2013-08-31	13	C	0	1
M684	2013-04-11	12	C	1	2
M684	2013-05-04	14	C	0	3
M684	2013-08-07	13	C	2	2
M684	2013-08-30	14	S	0	2
M685	2014-04-20	13	S	1	1
M685	2014-06-23	12	C	1	1
M686	2013-08-10	13	S	0	1
M687	2014-08-28	12	C	4	6
M687	2014-09-25	12	C	0	2
M688	2014-03-25	11	C	2	4
M688	2014-08-15	14	S	0	2
M689	2014-06-04	13	C	0	6
M689	2014-09-17	13	S	1	1
M690	2014-05-04	13	C	3	5
M690	2014-06-25	13	C	1	1
M691	2014-01-01	14	C	1	4
M691	2014-02-05	14	S	3	5
M691	2014-03-12	13	S	1	5
M691	2014-06-28	12	C	3	4
M692	2014-04-02	13	C	2	2
M693	2014-08-27	13	C	4	8
M694	2013-08-11	12	C	2	3
M694	2014-01-31	14	C	1	2
M694	2014-02-26	13	C	0	1
M694	2014-03-19	13	S	0	1
M694	2014-05-21	13	C	0	1
M694	2014-06-12	12	S	2	3
M694	2014-06-27	13	S	2	2
M695	2014-06-22	13	S	1	3
M696	2014-03-18	14	S	3	4
M697	2014-06-25	15	C	3	5
M697	2014-08-28	14	C	5	5
M698	2014-03-07	14	C	0	2
M698	2014-06-11	13	C	4	5
M698	2014-10-06	12	C	2	3
M699	2014-06-22	13	C	1	5
M699	2014-08-22	13	C	0	1
M699	2014-09-22	12	S	1	3
M700	2014-03-08	11	C	2	5
M700	2014-05-01	12	S	2	4
M701	2013-12-04	13	S	1	4
M701	2014-01-02	13	C	0	1
M702	2014-02-23	13	C	0	1
M703	2014-08-26	14	C	1	2
M704	2014-06-27	13	C	3	5
M705	2014-05-01	12	S	2	3
M705	2014-08-31	11	C	1	4
M706	2013-08-12	11	C	2	3
M706	2014-02-12	13	S	2	3
M706	2014-03-11	14	C	1	1
M706	2014-04-07	13	S	0	1
M706	2014-06-11	13	C	4	5
M707	2014-03-30	13	C	1	4
M707	2014-08-28	12	C	1	1
M708	2014-05-28	13	C	2	5
M708	2014-07-18	11	S	3	4
M708	2014-08-18	11	S	2	4
M709	2014-06-26	12	C	1	2
M709	2014-09-29	12	S	2	4
M710	2014-04-03	12	S	0	3
M710	2014-06-27	13	C	1	1
M711	2014-08-29	11	C	2	3
M712	2014-09-08	12	S	4	4
M713	2013-08-17	11	C	1	2
M713	2014-02-15	14	S	2	5
M713	2014-03-31	12	S	2	3
M714	2014-08-29	11	C	0	1
M715	2013-09-15	12	S	2	2
M716	2014-02-27	14	C	1	1
M717	2014-03-17	12	C	1	2
M717	2014-06-12	12	C	1	3
M717	2014-09-27	12	C	0	4
M718	2013-07-13	13	S	2	2
M718	2014-02-08	14	C	3	3
M718	2014-03-06	13	C	1	3
M718	2014-08-30	12	C	0	2
M719	2014-06-11	13	S	3	5
M720	2014-06-10	14	C	1	1
M720	2014-08-27	13	C	1	2
M720	2014-09-25	12	C	0	2
M721	2014-04-08	12	S	2	3
M722	2014-10-05	13	C	0	2
M723	2014-08-31	13	C	0	1
M724	2014-06-16	12	C	1	1
M724	2014-09-19	13	C	0	2
M725	2014-09-18	12	C	3	6
M726	2014-08-31	11	C	2	5
M727	2014-08-27	13	C	2	3
M728	2014-09-02	11	C	1	1
M729	2014-06-28	12	S	0	2
M729	2014-08-22	13	C	0	1
M729	2014-08-28	12	C	0	1
M730	2014-06-22	13	C	2	5
M730	2014-08-27	13	C	1	1
M731	2014-09-02	11	C	1	1
M732	2007-01-14	10	S	1	2
M732	2007-04-18	12	S	1	3
M732	2007-05-15	13	S	5	5
M732	2007-06-14	14	C	5	6
M732	2008-04-10	13	C	0	2
M733	2008-04-07	12	C	3	4
M733	2008-08-17	13	C	1	3
M734	2008-07-12	11	S	0	1
M734	2008-12-04	13	C	2	4
M734	2009-05-13	13	S	3	3
M734	2009-06-06	11	C	1	1
M735	2008-07-03	13	C	0	2
M736	2009-05-20	13	S	3	7
M736	2009-08-02	12	C	3	5
M736	2009-08-29	12	C	1	2
M737	2008-12-06	11	C	1	1
M738	2009-09-13	15	S	1	1
M739	2010-05-08	13	C	1	2
M740	2009-07-31	13	C	2	6
M740	2009-08-26	14	C	1	1
M741	2010-04-27	13	C	1	2
M741	2010-05-22	13	C	3	3
M741	2010-06-17	14	C	1	2
M741	2010-07-15	12	C	0	1
M742	2011-05-18	13	C	1	2
M743	2013-05-08	13	S	4	5
M744	2013-07-22	12	C	2	5
M745	2013-04-30	11	C	0	1
M746	2014-06-11	13	S	1	2
M746	2014-09-01	12	C	2	4
M747	2014-02-27	14	C	0	1
M748	2009-07-30	12	C	0	1
M749	2010-07-08	12	C	1	1
M750	2012-08-22	10	C	1	1
M751	2008-07-31	13	S	1	1
M752	2009-03-16	13	C	0	1
M753	2009-06-22	13	C	0	1
M754	2009-05-08	13	S	0	1
