# Supplementary material for: Cooperation by necessity: condition- and density-dependent reproductive tactics of female house mice
Source: Commun Biol. 2022 Apr 12;5:348. doi: 10.1038/s42003-022-03267-2 (PMC9005510; doi:10.1038/s42003-022-03267-2)
Supplement: Supplementary file 7 — Supplementary Data 4 [file 42003_2022_3267_MOESM7_ESM.csv]

year	month	session	adults	population_ capture_event
2007	1	1	97	y
2007	2	2	81	y
2007	3	3	81	n
2007	4	4	87	y
2007	5	5	79	n
2007	6	6	79	y
2007	7	7	80	y
2007	8	8	61	y
2007	9	9	61	n
2007	10	10	44	y
2007	11	11	44	n
2007	12	12	65	n
2008	1	13	65	y
2008	2	14	65	n
2008	3	15	52	y
2008	4	16	81	y
2008	5	17	81	n
2008	6	18	84	y
2008	7	19	82	y
2008	8	20	82	n
2008	9	21	90	y
2008	10	22	89	y
2008	11	23	89	n
2008	12	24	93	y
2009	1	25	93	n
2009	2	26	100	n
2009	3	27	100	y
2009	4	28	95	n
2009	5	29	95	y
2009	6	30	160	n
2009	7	31	160	y
2009	8	32	137	y
2009	9	33	147	n
2009	10	34	147	y
2009	11	35	188	n
2009	12	36	188	y
2010	1	37	113	y
2010	2	38	113	n
2010	3	39	143	y
2010	4	40	180	y
2010	5	41	180	n
2010	6	42	158	y
2010	7	43	158	n
2010	8	44	138	y
2010	9	45	160	y
2010	10	46	150	n
2010	11	47	150	y
2010	12	48	178	y
2011	1	49	178	n
2011	2	50	155	y
2011	3	51	155	n
2011	4	52	87	y
2011	5	53	87	n
2011	6	54	163	y
2011	7	55	163	n
2011	8	56	176	y
2011	9	57	181	y
2011	10	58	181	n
2011	11	59	181	n
2011	12	60	167	n
2012	1	61	167	y
2012	2	62	167	n
2012	3	63	145	y
2012	4	64	145	n
2012	5	65	214	n
2012	6	66	214	y
2012	7	67	206	n
2012	8	68	206	y
2012	9	69	206	n
2012	10	70	233	y
2012	11	71	233	n
2012	12	72	277	y
2013	1	73	277	n
2013	2	74	256	n
2013	3	75	256	y
2013	4	76	226	y
2013	5	77	226	n
2013	6	78	307	y
2013	7	79	307	n
2013	8	80	311	y
2013	9	81	311	n
2013	10	82	206	y
2013	11	83	265	y
2013	12	84	265	n
2014	1	85	224	n
2014	2	86	224	y
2014	3	87	224	n
2014	4	88	199	y
2014	5	89	199	n
2014	6	90	236	y
2014	7	91	251	y
2014	8	92	251	n
2014	9	93	240	y
2014	10	94	304	y
2014	11	95	304	n
2014	12	96	272	y
